# Supplementary material for: Fungi in the Chilean Altiplano: Analyses of Diversity and Yeasts with Applied Enzymatic Potential
Source: J Fungi (Basel). 2025 Jul 29;11(8):561. doi: 10.3390/jof11080561 (PMC12387783; doi:10.3390/jof11080561)
Supplement: Supplementary file 1 [file jof-11-00561-s001.zip]

Archive with 6 entries (6 files):
- figs1.pdf
- tables1.xlsx
- tables2.xlsx
- tables3.xlsx
- tables4.xlsx
- tables5.xlsx
