# Supplementary material for: Fungi in the Chilean Altiplano: Analyses of Diversity and Yeasts with Applied Enzymatic Potential
Source: J Fungi (Basel). 2025 Jul 29;11(8):561. doi: 10.3390/jof11080561 (PMC12387783; doi:10.3390/jof11080561)
Supplement: Supplementary file 1 [file jof-11-00561-s001.zip › tables1.xlsx]

## Sheet: tables1
Table S1. Sequencing results
Sample ID	Direction	Read length range	Reads	Base pairs	G + C content	Undefined bases (ppm)	Median Q-score	Q-score >=Q25	Q-score >=Q30
Bofpari1_r1	Forward	300-300	113327	33998100	0.545	185.2	35	0.953	0.921
Bofpari1_r1	Reverse	300-300	113327	33998100	0.541	74.5	35	0.911	0.857
Bofpari1_r2	Forward	300-300	181110	54333000	0.518	0.2	35	0.931	0.883
Bofpari1_r2	Reverse	300-300	181110	54333000	0.526	0	35	0.929	0.877
Bofpari1_r3	Forward	300-300	154756	46426800	0.528	0.1	35	0.942	0.899
Bofpari1_r3	Reverse	300-300	154756	46426800	0.536	0	35	0.928	0.874
Bofpari2_r1	Forward	300-300	226521	67956300	0.52	180.3	35	0.945	0.908
Bofpari2_r1	Reverse	300-300	226521	67956300	0.52	77.3	35	0.934	0.893
Bofpari2_r2	Forward	300-300	362240	108672000	0.523	0.1	35	0.954	0.92
Bofpari2_r2	Reverse	300-300	362240	108672000	0.527	0	35	0.932	0.884
Bofpari2_r3	Forward	300-300	388300	116490000	0.523	0.2	35	0.952	0.916
Bofpari2_r3	Reverse	300-300	388300	116490000	0.524	0	35	0.937	0.891
Chung1_r1	Forward	300-300	143440	43032000	0.529	178	35	0.944	0.907
Chung1_r1	Reverse	300-300	143440	43032000	0.535	77.8	35	0.936	0.894
Chung1_r2	Forward	300-300	264566	79369800	0.531	0.2	35	0.941	0.899
Chung1_r2	Reverse	300-300	264566	79369800	0.538	0.1	35	0.937	0.89
Chung1_r3	Forward	300-300	266564	79969200	0.531	0.2	35	0.949	0.911
Chung1_r3	Reverse	300-300	266564	79969200	0.532	0	35	0.938	0.891
Chung2_r1	Forward	300-300	117193	35157900	0.521	182.5	35	0.933	0.889
Chung2_r1	Reverse	300-300	117193	35157900	0.528	77.1	35	0.926	0.879
Chung2_r2	Forward	300-300	141848	42554400	0.556	0.2	36	0.956	0.921
Chung2_r2	Reverse	300-300	141848	42554400	0.568	0	35	0.932	0.881
Chung2_r3	Forward	300-300	215736	64720800	0.538	0.3	35	0.951	0.913
Chung2_r3	Reverse	300-300	215736	64720800	0.551	0	35	0.932	0.883
Chung3_r1	Forward	300-300	175162	52548600	0.536	182.1	35	0.945	0.909
Chung3_r1	Reverse	300-300	175162	52548600	0.534	76.4	35	0.922	0.876
Chung3_r2	Forward	300-300	308513	92553900	0.53	0.3	35	0.943	0.902
Chung3_r2	Reverse	300-300	308513	92553900	0.536	0.1	35	0.933	0.885
Chung3_r3	Forward	300-300	356688	107006400	0.53	0.1	35	0.95	0.914
Chung3_r3	Reverse	300-300	356688	107006400	0.535	0	35	0.929	0.879
Chung4_r1	Forward	300-300	155328	46598400	0.527	180.2	35	0.932	0.887
Chung4_r1	Reverse	300-300	155328	46598400	0.527	79.4	35	0.925	0.878
Chung4_r2	Forward	300-300	288162	86448600	0.527	0.2	35	0.941	0.899
Chung4_r2	Reverse	300-300	288162	86448600	0.532	0	35	0.939	0.894
Chung4_r3	Forward	300-300	312478	93743400	0.526	0.3	35	0.946	0.907
Chung4_r3	Reverse	300-300	312478	93743400	0.532	0	35	0.937	0.891
Crist2_r1	Forward	300-300	164456	49336800	0.492	180.9	35	0.948	0.913
Crist2_r1	Reverse	300-300	164456	49336800	0.492	79.5	35	0.929	0.884
Crist2_r2	Forward	300-300	280705	84211500	0.497	0.2	35	0.942	0.899
Crist2_r2	Reverse	300-300	280705	84211500	0.498	0	35	0.937	0.889
Crist2_r3	Forward	300-300	297541	89262300	0.49	0.1	35	0.954	0.919
Crist2_r3	Reverse	300-300	297541	89262300	0.491	0	35	0.934	0.886
Crist3_r1	Forward	300-300	136627	40988100	0.465	178.9	35	0.922	0.872
Crist3_r1	Reverse	300-300	136627	40988100	0.467	77.4	35	0.936	0.895
Crist3_r2	Forward	300-300	431036	129310800	0.487	0.1	35	0.932	0.884
Crist3_r2	Reverse	300-300	431036	129310800	0.488	0	35	0.944	0.903
Crist3_r3	Forward	300-300	280373	84111900	0.476	0.1	35	0.934	0.886
Crist3_r3	Reverse	300-300	280373	84111900	0.481	0	35	0.941	0.898
Cuev1_r1	Forward	300-300	90495	27148500	0.558	187.2	35	0.939	0.898
Cuev1_r1	Reverse	300-300	90495	27148500	0.563	70.5	35	0.897	0.838
Cuev1_r2	Forward	300-300	211043	63312900	0.544	0.1	35	0.921	0.866
Cuev1_r2	Reverse	300-300	211043	63312900	0.559	0	35	0.925	0.873
Cuev1_r3	Forward	300-300	136294	40888200	0.558	0	35	0.943	0.902
Cuev1_r3	Reverse	300-300	136294	40888200	0.564	0	35	0.933	0.884
Cuev2_r1	Forward	300-300	83180	24954000	0.515	187.2	35	0.914	0.862
Cuev2_r1	Reverse	300-300	83180	24954000	0.519	75.5	35	0.925	0.877
Cuev2_r2	Forward	300-300	186250	55875000	0.509	0.1	35	0.95	0.912
Cuev2_r2	Reverse	300-300	186250	55875000	0.505	0	35	0.937	0.89
Cuev2_r3	Forward	300-300	176018	52805400	0.509	0.1	35	0.952	0.915
Cuev2_r3	Reverse	300-300	176018	52805400	0.511	0	35	0.938	0.891
Nevpu1_r1	Forward	300-300	119395	35818500	0.508	183.9	35	0.943	0.905
Nevpu1_r1	Reverse	300-300	119395	35818500	0.508	73.4	35	0.932	0.888
Nevpu1_r2	Forward	300-300	312316	93694800	0.508	0.2	35	0.945	0.904
Nevpu1_r2	Reverse	300-300	312316	93694800	0.515	0	35	0.939	0.893
Nevpu1_r3	Forward	300-300	216181	64854300	0.505	0.1	35	0.945	0.904
Nevpu1_r3	Reverse	300-300	216181	64854300	0.512	0	35	0.944	0.902
Nevpu2_r1	Forward	300-300	127486	38245800	0.503	185.1	35	0.922	0.872
Nevpu2_r1	Reverse	300-300	127486	38245800	0.503	75.2	35	0.928	0.882
Nevpu2_r2	Forward	300-300	227718	68315400	0.509	0.1	35	0.927	0.877
Nevpu2_r2	Reverse	300-300	227718	68315400	0.512	0	35	0.943	0.899
Nevpu2_r3	Forward	300-300	262879	78863700	0.508	0.1	35	0.93	0.881
Nevpu2_r3	Reverse	300-300	262879	78863700	0.514	0	35	0.94	0.895
Nevpu3_r1	Forward	300-300	145666	43699800	0.509	183.3	35	0.951	0.917
Nevpu3_r1	Reverse	300-300	145666	43699800	0.507	78.6	35	0.93	0.884
Nevpu3_r2	Forward	300-300	239128	71738400	0.515	0	35	0.932	0.883
Nevpu3_r2	Reverse	300-300	239128	71738400	0.524	0	35	0.941	0.895
Nevpu3_r3	Forward	300-300	250663	75198900	0.512	0.1	35	0.941	0.897
Nevpu3_r3	Reverse	300-300	250663	75198900	0.519	0	35	0.941	0.896
Nevpu4_r1	Forward	300-300	164054	49216200	0.528	182.3	35	0.943	0.905
Nevpu4_r1	Reverse	300-300	164054	49216200	0.53	76.8	35	0.936	0.894
Nevpu4_r2	Forward	300-300	282353	84705900	0.53	0.1	35	0.953	0.917
Nevpu4_r2	Reverse	300-300	282353	84705900	0.537	0	35	0.933	0.884
Nevpu4_r3	Forward	300-300	299143	89742900	0.527	0.1	35	0.952	0.916
Nevpu4_r3	Reverse	300-300	299143	89742900	0.529	0	35	0.939	0.894
Paya1_r1	Forward	300-300	173763	52128900	0.523	181.6	35	0.947	0.911
Paya1_r1	Reverse	300-300	173763	52128900	0.523	78.7	35	0.928	0.882
Paya1_r2	Forward	300-300	266108	79832400	0.531	0.1	35	0.939	0.896
Paya1_r2	Reverse	300-300	266108	79832400	0.533	0	35	0.937	0.891
Paya1_r3	Forward	300-300	325539	97661700	0.521	0	35	0.948	0.91
Paya1_r3	Reverse	300-300	325539	97661700	0.522	0	35	0.936	0.89
Paya2_r1	Forward	300-300	131796	39538800	0.557	182.2	35	0.941	0.903
Paya2_r1	Reverse	300-300	131796	39538800	0.56	77.5	35	0.925	0.878
Paya2_r2	Forward	300-300	277584	83275200	0.519	0.1	35	0.939	0.895
Paya2_r2	Reverse	300-300	277584	83275200	0.522	0	35	0.939	0.894
Paya2_r3	Forward	300-300	251028	75308400	0.499	0.1	35	0.941	0.899
Paya2_r3	Reverse	300-300	251028	75308400	0.503	0.1	35	0.946	0.904
