# Supplementary material for: Fungi in the Chilean Altiplano: Analyses of Diversity and Yeasts with Applied Enzymatic Potential
Source: J Fungi (Basel). 2025 Jul 29;11(8):561. doi: 10.3390/jof11080561 (PMC12387783; doi:10.3390/jof11080561)
Supplement: Supplementary file 1 [file jof-11-00561-s001.zip › tables2.xlsx]

## Sheet: tables2
Table S2. Tabular summary of the impact of pipeline steps on read pair / ASV counts.
Sample ID	Input read pairs	Recognized read pairs	Filtered read pairs	Merged read pairs	Non-chimeric	With taxonomy
Bofpari1_r1	113327	110986	94255	88645	87357	25813
Bofpari1_r2	181110	179676	149305	140065	138101	53334
Bofpari1_r3	154756	153555	131357	123350	121443	37631
Bofpari2_r1	226521	223180	187995	160515	136771	133610
Bofpari2_r2	362240	357850	318298	283356	231053	225123
Bofpari2_r3	388300	384379	339738	303796	248330	238008
Chung1_r1	143440	141628	119060	110196	102487	89637
Chung1_r2	264566	262164	224360	212645	202418	114337
Chung1_r3	266564	264378	229676	216773	204665	136628
Chung2_r1	117193	115801	93810	88775	85041	55499
Chung2_r2	141848	139728	123217	120475	117303	26376
Chung2_r3	215736	212946	186435	180304	171746	77674
Chung3_r1	175162	173297	145623	126273	100653	99592
Chung3_r2	308513	306176	264560	240094	190452	188320
Chung3_r3	356688	354002	311500	284229	224972	206359
Chung4_r1	155328	153339	123820	111720	97049	94391
Chung4_r2	288162	286129	246069	229215	188841	182113
Chung4_r3	312478	309703	268736	252130	214477	202277
Crist2_r1	164456	162153	136642	128354	111133	107905
Crist2_r2	280705	277910	238206	225186	200982	169032
Crist2_r3	297541	294258	260144	247616	206288	184317
Crist3_r1	136627	134679	106564	99160	89769	89515
Crist3_r2	431036	427002	358657	333368	287092	283326
Crist3_r3	280373	276807	233133	214790	192720	190851
Cuev1_r1	90495	89386	72588	70532	68726	28119
Cuev1_r2	211043	208830	167722	163592	159794	42192
Cuev1_r3	136294	135179	115895	113502	107505	94271
Cuev2_r1	83180	82171	62671	59119	58829	31089
Cuev2_r2	186250	184050	161122	157182	155330	111783
Cuev2_r3	176018	174202	153233	148548	145672	107595
Nevpu1_r1	119395	117575	97929	91482	77633	77121
Nevpu1_r2	312316	309812	267815	258313	219427	217778
Nevpu1_r3	216181	214258	186196	178539	146655	145220
Nevpu2_r1	127486	125647	99104	91591	85485	80823
Nevpu2_r2	227718	226193	187996	177657	165851	152877
Nevpu2_r3	262879	260618	218122	207137	196281	178291
Nevpu3_r1	145666	142780	121119	112799	100374	98463
Nevpu3_r2	239128	237231	197708	188873	174679	170053
Nevpu3_r3	250663	248705	212100	202128	183147	178789
Nevpu4_r1	164054	161175	134678	126807	108736	107704
Nevpu4_r2	282353	279449	246828	235655	202116	200050
Nevpu4_r3	299143	295600	260776	248939	207437	204929
Paya1_r1	173763	171118	144310	132533	113294	101406
Paya1_r2	266108	263680	225081	211515	180562	164825
Paya1_r3	325539	322734	282194	264123	222889	213171
Paya2_r1	131796	130038	107252	104229	94896	92859
Paya2_r2	277584	275508	234441	230211	213260	206772
Paya2_r3	251028	248620	213535	207163	192016	183325
