# Supplementary material for: Fungi in the Chilean Altiplano: Analyses of Diversity and Yeasts with Applied Enzymatic Potential
Source: J Fungi (Basel). 2025 Jul 29;11(8):561. doi: 10.3390/jof11080561 (PMC12387783; doi:10.3390/jof11080561)
Supplement: Supplementary file 1 [file jof-11-00561-s001.zip › tables3.xlsx]

## Sheet: tables4
Table S3. Taxonomic classification of ASVs. Genera and species that were found as isolates are highlighted in blue.
site	siterep	ASV	Feature ID	Kingdom	Phylum	Class	Order	Family	Genus	Species	reads
Bofpari1	A5_2	2	0e20bc98a12f67e1149d323ce06c70ef	Fungi	Zoopagomycota	Zoopagomycetes	Zoopagales	uncl. Zoopagales	uncl. Zoopagales	uncl. Zoopagales	3
Bofpari1	A5_1	4	63188c746642cad86d4a8d39e7a0bc32	Fungi	Ascomycota	Saccharomycetes	Saccharomycetales	Phaffomycetaceae	Komagataella	Komagataella ulmi	63
Bofpari1	A5_1	5	5a8b6658fa110866f0366fc98e3c4387	Fungi	Ascomycota	Saccharomycetes	Saccharomycetales	Phaffomycetaceae	Komagataella	Komagataella ulmi	27
Bofpari1	A5_3	7	63188c746642cad86d4a8d39e7a0bc32	Fungi	Ascomycota	Saccharomycetes	Saccharomycetales	Phaffomycetaceae	Komagataella	Komagataella ulmi	4
Bofpari1	A5_3	8	5a8b6658fa110866f0366fc98e3c4387	Fungi	Ascomycota	Saccharomycetes	Saccharomycetales	Phaffomycetaceae	Komagataella	Komagataella ulmi	4
Bofpari1	A5_2	14	90813bd4b16c07170fe810995553c597	Fungi	Rozellomycota	Rozellomycotina cls Incertae sedis	GS08	uncl. GS08	uncl. GS08	uncl. GS08	48
Bofpari1	A5_3	14	90813bd4b16c07170fe810995553c597	Fungi	Rozellomycota	Rozellomycotina cls Incertae sedis	GS08	uncl. GS08	uncl. GS08	uncl. GS08	12
Bofpari1	A5_1	15	48eeb60a7a5f4237725a3ffc3c14f955	Fungi	uncl. Fungi	uncl. Fungi	uncl. Fungi	uncl. Fungi	uncl. Fungi	uncl. Fungi	15
Bofpari1	A5_3	24	8fe0c50bdfb349b5085d33a4c40fef60	Fungi	Ascomycota	Saccharomycetes	Saccharomycetales	Phaffomycetaceae	Starmera	Starmera stellimalicola	132
Bofpari1	A5_3	26	2c2e30bac3f37465fc337eda4fc82b19	Fungi	Ascomycota	Saccharomycetes	Saccharomycetales	Saccharomycetales fam Incertae sedis	Candida	uncl. Candida	185
Bofpari1	A5_2	26	2c2e30bac3f37465fc337eda4fc82b19	Fungi	Ascomycota	Saccharomycetes	Saccharomycetales	Saccharomycetales fam Incertae sedis	Candida	uncl. Candida	41
Bofpari1	A5_2	27	8c707734e4bd5cfc2f816d96dbd5cbaa	Fungi	Ascomycota	Saccharomycetes	Saccharomycetales	Saccharomycetales fam Incertae sedis	Candida	Candida parapsilosis	10
Bofpari1	A5_2	29	4a4d4fa79d4f5e1fc76aec911e06da22	Fungi	Ascomycota	Saccharomycetes	Saccharomycetales	Saccharomycetales fam Incertae sedis	Candida	Candida albicans	57
Bofpari1	A5_1	29	5ff1b2b575f8e2e32c038702f72def9c	Fungi	Ascomycota	Pezizomycetes	Pezizales	Pyronemataceae	Scutellinia	Scutellinia scutellata	46
Bofpari1	A5_2	30	f88d9001e10f6d37672514972e6a199e	Fungi	Ascomycota	Saccharomycetes	Saccharomycetales	Saccharomycetales fam Incertae sedis	Candida	Candida albicans	225
Bofpari1	A5_3	30	f88d9001e10f6d37672514972e6a199e	Fungi	Ascomycota	Saccharomycetes	Saccharomycetales	Saccharomycetales fam Incertae sedis	Candida	Candida albicans	117
Bofpari1	A5_2	31	2f62b28ca88c21ff5db14ecb982cbac6	Fungi	Ascomycota	Saccharomycetes	Saccharomycetales	Saccharomycetales fam Incertae sedis	Candida	Candida albicans	22
Bofpari1	A5_3	31	2f62b28ca88c21ff5db14ecb982cbac6	Fungi	Ascomycota	Saccharomycetes	Saccharomycetales	Saccharomycetales fam Incertae sedis	Candida	Candida albicans	22
Bofpari1	A5_2	32	0229a5c7f887dad960b40a0505cf9776	Fungi	Ascomycota	Saccharomycetes	Saccharomycetales	Saccharomycetales fam Incertae sedis	Candida	Candida albicans	469
Bofpari1	A5_3	32	0229a5c7f887dad960b40a0505cf9776	Fungi	Ascomycota	Saccharomycetes	Saccharomycetales	Saccharomycetales fam Incertae sedis	Candida	Candida albicans	81
Bofpari1	A5_1	34	45ed8c4d769f69aec20d5fbb2ce06bba	Fungi	Ascomycota	Pezizomycetes	Pezizales	Pyronemataceae	uncl. Pyronemataceae	uncl. Pyronemataceae	11
Bofpari1	A5_2	42	3e842e12e2abe1de570814a70bccc07c	Fungi	uncl. Fungi	uncl. Fungi	uncl. Fungi	uncl. Fungi	uncl. Fungi	uncl. Fungi	6
Bofpari1	A5_2	44	bf0e8e158ec9b32187be8e5247b45fc6	Fungi	Chytridiomycota	uncl. Chytridiomycota	uncl. Chytridiomycota	uncl. Chytridiomycota	uncl. Chytridiomycota	uncl. Chytridiomycota	8
Bofpari1	A5_2	46	2cdc2feae3eceabeea8f277430b22f09	Fungi	uncl. Fungi	uncl. Fungi	uncl. Fungi	uncl. Fungi	uncl. Fungi	uncl. Fungi	53
Bofpari1	A5_1	48	2c2e30bac3f37465fc337eda4fc82b19	Fungi	Ascomycota	Saccharomycetes	Saccharomycetales	uncl. Saccharomycetales	uncl. Saccharomycetales	uncl. Saccharomycetales	3
Bofpari1	A5_1	53	be797fe79f2dfd833c5a9a0c1e213b3e	Fungi	Ascomycota	Saccharomycetes	Saccharomycetales	Saccharomycopsidaceae	Saccharomycopsis	Saccharomycopsis fibuligera	22
Bofpari1	A5_3	54	560af334e50f4ac3051a0ab746be99b3	Fungi	uncl. Fungi	uncl. Fungi	uncl. Fungi	uncl. Fungi	uncl. Fungi	uncl. Fungi	4
Bofpari1	A5_2	55	828d0c9c0442e38f2a61f06dd5f6e6c5	Fungi	uncl. Fungi	uncl. Fungi	uncl. Fungi	uncl. Fungi	uncl. Fungi	uncl. Fungi	127
Bofpari1	A5_1	57	853d089e939118e95937a821b67d5a9a	Fungi	Ascomycota	Saccharomycetes	Saccharomycetales	Saccharomycetales fam Incertae sedis	Candida	uncl. Candida	7
Bofpari1	A5_1	60	8730e20ee63630b59acd0347cca1d1a6	Fungi	Ascomycota	Saccharomycetes	Saccharomycetales	Saccharomycetales fam Incertae sedis	Candida	Candida saitoana	14
Bofpari1	A5_3	61	b2c6be5439de79bac4dd8f19a93730da	Fungi	uncl. Fungi	uncl. Fungi	uncl. Fungi	uncl. Fungi	uncl. Fungi	uncl. Fungi	112
Bofpari1	A5_2	61	b2c6be5439de79bac4dd8f19a93730da	Fungi	uncl. Fungi	uncl. Fungi	uncl. Fungi	uncl. Fungi	uncl. Fungi	uncl. Fungi	25
Bofpari1	A5_3	65	04f6006eb3ef5ed175eef9294d72b942	Fungi	uncl. Fungi	uncl. Fungi	uncl. Fungi	uncl. Fungi	uncl. Fungi	uncl. Fungi	29
Bofpari1	A5_2	66	351a07fcbacec5a3a00e9e2f25c48d54	Fungi	uncl. Fungi	uncl. Fungi	uncl. Fungi	uncl. Fungi	uncl. Fungi	uncl. Fungi	43
Bofpari1	A5_2	69	7bc526116df92ddb01b78b01c65255a8	Fungi	uncl. Fungi	uncl. Fungi	uncl. Fungi	uncl. Fungi	uncl. Fungi	uncl. Fungi	10
Bofpari1	A5_3	69	7bc526116df92ddb01b78b01c65255a8	Fungi	uncl. Fungi	uncl. Fungi	uncl. Fungi	uncl. Fungi	uncl. Fungi	uncl. Fungi	7
Bofpari1	A5_1	72	97304facf0835d7b8ee7dc5cde999d89	Fungi	uncl. Fungi	uncl. Fungi	uncl. Fungi	uncl. Fungi	uncl. Fungi	uncl. Fungi	60
Bofpari1	A5_2	75	fe34fdb2a324aca2afe090f2568602bf	Fungi	uncl. Fungi	uncl. Fungi	uncl. Fungi	uncl. Fungi	uncl. Fungi	uncl. Fungi	343
Bofpari1	A5_3	75	fe34fdb2a324aca2afe090f2568602bf	Fungi	uncl. Fungi	uncl. Fungi	uncl. Fungi	uncl. Fungi	uncl. Fungi	uncl. Fungi	105
Bofpari1	A5_1	75	8615ba9d9cd9d95fd0caf9c9baee8b47	Fungi	uncl. Fungi	uncl. Fungi	uncl. Fungi	uncl. Fungi	uncl. Fungi	uncl. Fungi	61
Bofpari1	A5_3	76	8615ba9d9cd9d95fd0caf9c9baee8b47	Fungi	uncl. Fungi	uncl. Fungi	uncl. Fungi	uncl. Fungi	uncl. Fungi	uncl. Fungi	1128
Bofpari1	A5_2	76	8615ba9d9cd9d95fd0caf9c9baee8b47	Fungi	uncl. Fungi	uncl. Fungi	uncl. Fungi	uncl. Fungi	uncl. Fungi	uncl. Fungi	796
Bofpari1	A5_1	76	fe34fdb2a324aca2afe090f2568602bf	Fungi	uncl. Fungi	uncl. Fungi	uncl. Fungi	uncl. Fungi	uncl. Fungi	uncl. Fungi	90
Bofpari1	A5_1	78	76b80dcf6be6d0bfe7d62d72c5fde403	Fungi	Mucoromycota	Mucoromycetes	Mucorales	Mucoraceae	Pilaira	Pilaira anomala	14
Bofpari1	A5_2	78	2076b8f70127c3f3ea0e1acd540bd070	Fungi	uncl. Fungi	uncl. Fungi	uncl. Fungi	uncl. Fungi	uncl. Fungi	uncl. Fungi	4
Bofpari1	A5_3	80	f44f692ae4f6819677226e1527023ca4	Fungi	uncl. Fungi	uncl. Fungi	uncl. Fungi	uncl. Fungi	uncl. Fungi	uncl. Fungi	16
Bofpari1	A5_1	82	f0d58d063104e3fe9f85cbb44a7cf16c	Fungi	Rozellomycota	uncl. Rozellomycota	uncl. Rozellomycota	uncl. Rozellomycota	uncl. Rozellomycota	uncl. Rozellomycota	39
Bofpari1	A5_2	82	d659cec3ed64996f4186a451834c4185	Fungi	uncl. Fungi	uncl. Fungi	uncl. Fungi	uncl. Fungi	uncl. Fungi	uncl. Fungi	21
Bofpari1	A5_2	83	b884a68c251cceb224ca31f33414921d	Fungi	uncl. Fungi	uncl. Fungi	uncl. Fungi	uncl. Fungi	uncl. Fungi	uncl. Fungi	296
Bofpari1	A5_3	83	b884a68c251cceb224ca31f33414921d	Fungi	uncl. Fungi	uncl. Fungi	uncl. Fungi	uncl. Fungi	uncl. Fungi	uncl. Fungi	211
Bofpari1	A5_1	83	3a1fd3f83e92febc61fe617e806487aa	Fungi	uncl. Fungi	uncl. Fungi	uncl. Fungi	uncl. Fungi	uncl. Fungi	uncl. Fungi	19
Bofpari1	A5_2	85	019369e3f4374000719586c405a82057	Fungi	uncl. Fungi	uncl. Fungi	uncl. Fungi	uncl. Fungi	uncl. Fungi	uncl. Fungi	165
Bofpari1	A5_3	85	019369e3f4374000719586c405a82057	Fungi	uncl. Fungi	uncl. Fungi	uncl. Fungi	uncl. Fungi	uncl. Fungi	uncl. Fungi	165
Bofpari1	A5_1	87	019369e3f4374000719586c405a82057	Fungi	Rozellomycota	Rozellomycotina cls Incertae sedis	Branch02	uncl. Branch02	uncl. Branch02	uncl. Branch02	142
Bofpari1	A5_1	92	85e8f03b903db6cc65239bd39938fe06	Fungi	Rozellomycota	uncl. Rozellomycota	uncl. Rozellomycota	uncl. Rozellomycota	uncl. Rozellomycota	uncl. Rozellomycota	17
Bofpari1	A5_3	94	85e8f03b903db6cc65239bd39938fe06	Fungi	Rozellomycota	uncl. Rozellomycota	uncl. Rozellomycota	uncl. Rozellomycota	uncl. Rozellomycota	uncl. Rozellomycota	20
Bofpari1	A5_2	94	85e8f03b903db6cc65239bd39938fe06	Fungi	Rozellomycota	uncl. Rozellomycota	uncl. Rozellomycota	uncl. Rozellomycota	uncl. Rozellomycota	uncl. Rozellomycota	18
Bofpari1	A5_1	98	b884a68c251cceb224ca31f33414921d	Fungi	uncl. Fungi	uncl. Fungi	uncl. Fungi	uncl. Fungi	uncl. Fungi	uncl. Fungi	9
Bofpari1	A5_2	98	96dbe3ba6a9fb06099513ab17cc9bd95	Fungi	uncl. Fungi	uncl. Fungi	uncl. Fungi	uncl. Fungi	uncl. Fungi	uncl. Fungi	3
Bofpari1	A5_1	99	f44f692ae4f6819677226e1527023ca4	Fungi	uncl. Fungi	uncl. Fungi	uncl. Fungi	uncl. Fungi	uncl. Fungi	uncl. Fungi	8
Bofpari1	A5_2	102	149633a39ba812150020b159397548b5	Fungi	Chytridiomycota	Rhizophydiomycetes	Rhizophydiales	uncl. Rhizophydiales	uncl. Rhizophydiales	uncl. Rhizophydiales	270
Bofpari1	A5_3	102	149633a39ba812150020b159397548b5	Fungi	Chytridiomycota	Rhizophydiomycetes	Rhizophydiales	uncl. Rhizophydiales	uncl. Rhizophydiales	uncl. Rhizophydiales	245
Bofpari1	A5_1	102	2076b8f70127c3f3ea0e1acd540bd070	Fungi	uncl. Fungi	uncl. Fungi	uncl. Fungi	uncl. Fungi	uncl. Fungi	uncl. Fungi	18
Bofpari1	A5_1	106	149633a39ba812150020b159397548b5	Fungi	Chytridiomycota	Rhizophydiomycetes	Rhizophydiales	uncl. Rhizophydiales	uncl. Rhizophydiales	uncl. Rhizophydiales	184
Bofpari1	A5_3	109	d3ad239260b380f5732de758cc21a49d	Fungi	Rozellomycota	uncl. Rozellomycota	uncl. Rozellomycota	uncl. Rozellomycota	uncl. Rozellomycota	uncl. Rozellomycota	4
Bofpari1	A5_3	110	f0d58d063104e3fe9f85cbb44a7cf16c	Fungi	Rozellomycota	uncl. Rozellomycota	uncl. Rozellomycota	uncl. Rozellomycota	uncl. Rozellomycota	uncl. Rozellomycota	209
Bofpari1	A5_2	110	f0d58d063104e3fe9f85cbb44a7cf16c	Fungi	Rozellomycota	uncl. Rozellomycota	uncl. Rozellomycota	uncl. Rozellomycota	uncl. Rozellomycota	uncl. Rozellomycota	120
Bofpari1	A5_3	111	5b7fa501e03aca46468553be7b85de44	Fungi	Rozellomycota	uncl. Rozellomycota	uncl. Rozellomycota	uncl. Rozellomycota	uncl. Rozellomycota	uncl. Rozellomycota	48
Bofpari1	A5_2	111	5b7fa501e03aca46468553be7b85de44	Fungi	Rozellomycota	uncl. Rozellomycota	uncl. Rozellomycota	uncl. Rozellomycota	uncl. Rozellomycota	uncl. Rozellomycota	45
Bofpari1	A5_2	112	3a1fd3f83e92febc61fe617e806487aa	Fungi	uncl. Fungi	uncl. Fungi	uncl. Fungi	uncl. Fungi	uncl. Fungi	uncl. Fungi	19
Bofpari1	A5_3	112	3a1fd3f83e92febc61fe617e806487aa	Fungi	uncl. Fungi	uncl. Fungi	uncl. Fungi	uncl. Fungi	uncl. Fungi	uncl. Fungi	10
Bofpari1	A5_2	114	fd974ba4ce510e8a5d9f6aefd9bc0fd6	Fungi	uncl. Fungi	uncl. Fungi	uncl. Fungi	uncl. Fungi	uncl. Fungi	uncl. Fungi	7
Bofpari1	A5_2	119	261985ba27f754ddce8bf9d8a33cc3d3	Fungi	uncl. Fungi	uncl. Fungi	uncl. Fungi	uncl. Fungi	uncl. Fungi	uncl. Fungi	18
Bofpari1	A5_3	119	261985ba27f754ddce8bf9d8a33cc3d3	Fungi	uncl. Fungi	uncl. Fungi	uncl. Fungi	uncl. Fungi	uncl. Fungi	uncl. Fungi	16
Bofpari1	A5_1	123	72cac878f56dcbc662c1eb383cf10676	Fungi	Basidiomycota	Malasseziomycetes	Malasseziales	Malasseziaceae	Malassezia	Malassezia restricta	32
Bofpari1	A5_3	124	7e333b26587e7fb5231f1524598bb4f5	Fungi	Ascomycota	Saccharomycetes	Saccharomycetales	Saccharomycetaceae	Saccharomyces	Saccharomyces cerevisiae	126
Bofpari1	A5_2	124	7e333b26587e7fb5231f1524598bb4f5	Fungi	Ascomycota	Saccharomycetes	Saccharomycetales	Saccharomycetaceae	Saccharomyces	Saccharomyces cerevisiae	109
Bofpari1	A5_2	127	87c3cd4a49d7e2ecf10ad101f90fe135	Fungi	Ascomycota	Saccharomycetes	Saccharomycetales	uncl. Saccharomycetales	uncl. Saccharomycetales	uncl. Saccharomycetales	168
Bofpari1	A5_1	127	c4258b30956494dcdd6b2cf192715c8c	Fungi	Chytridiomycota	uncl. Chytridiomycota	uncl. Chytridiomycota	uncl. Chytridiomycota	uncl. Chytridiomycota	uncl. Chytridiomycota	14
Bofpari1	A5_3	128	142282ecb625bfff7dd4d3aa1ef147b8	Fungi	Ascomycota	Saccharomycetes	Saccharomycetales	uncl. Saccharomycetales	uncl. Saccharomycetales	uncl. Saccharomycetales	104
Bofpari1	A5_2	128	142282ecb625bfff7dd4d3aa1ef147b8	Fungi	Ascomycota	Saccharomycetes	Saccharomycetales	uncl. Saccharomycetales	uncl. Saccharomycetales	uncl. Saccharomycetales	90
Bofpari1	A5_2	129	ff432f3f951a3056bd80ca74d67377a0	Fungi	Ascomycota	Saccharomycetes	Saccharomycetales	Saccharomycetales fam Incertae sedis	Candida	Candida glabrata	80
Bofpari1	A5_1	129	62f034a497563e18fdc01665e0d5b833	Fungi	Chytridiomycota	uncl. Chytridiomycota	uncl. Chytridiomycota	uncl. Chytridiomycota	uncl. Chytridiomycota	uncl. Chytridiomycota	60
Bofpari1	A5_3	130	7025ef715285720edc5e5098ff55506b	Fungi	uncl. Fungi	uncl. Fungi	uncl. Fungi	uncl. Fungi	uncl. Fungi	uncl. Fungi	3
Bofpari1	A5_1	131	eaa9fcb42cf9a433e7af55f9f5cce107	Fungi	Chytridiomycota	uncl. Chytridiomycota	uncl. Chytridiomycota	uncl. Chytridiomycota	uncl. Chytridiomycota	uncl. Chytridiomycota	326
Bofpari1	A5_2	144	804b0f130f3b026fb0ed5d3528fa0306	Fungi	Basidiomycota	uncl. Basidiomycota	uncl. Basidiomycota	uncl. Basidiomycota	uncl. Basidiomycota	uncl. Basidiomycota	3
Bofpari1	A5_3	145	ed2801765ebfb01d81158ab0574df8f2	Fungi	Basidiomycota	Agaricomycetes	uncl. Agaricomycetes	uncl. Agaricomycetes	uncl. Agaricomycetes	uncl. Agaricomycetes	3
Bofpari1	A5_1	158	7e333b26587e7fb5231f1524598bb4f5	Fungi	Ascomycota	Saccharomycetes	Saccharomycetales	Saccharomycetaceae	Saccharomyces	Saccharomyces cerevisiae	9968
Bofpari1	A5_1	160	fd175812eef709c84a67fdbe1e94b1df	Fungi	Basidiomycota	Tremellomycetes	Cystofilobasidiales	Mrakiaceae	Xanthophyllomyces	Xanthophyllomyces dendrorhous	4100
Bofpari1	A5_1	161	331579d773eaeead5cec298578e3b864	Fungi	Basidiomycota	Ustilaginomycetes	Urocystidales	Urocystidaceae	uncl. Urocystidaceae	uncl. Urocystidaceae	14
Bofpari1	A5_3	162	b2e18b60e9d4c2295f7d93b8c70613a8	Fungi	Chytridiomycota	Lobulomycetes	Lobulomycetales	uncl. Lobulomycetales	uncl. Lobulomycetales	uncl. Lobulomycetales	3
Bofpari1	A5_2	163	793ca612963948a166b534a3f204cfe2	Fungi	Chytridiomycota	Lobulomycetes	Lobulomycetales	uncl. Lobulomycetales	uncl. Lobulomycetales	uncl. Lobulomycetales	4
Bofpari1	A5_3	168	9330ac914a69ffd04b5868956cb6dcf9	Fungi	Chytridiomycota	uncl. Chytridiomycota	uncl. Chytridiomycota	uncl. Chytridiomycota	uncl. Chytridiomycota	uncl. Chytridiomycota	5
Bofpari1	A5_2	177	7b9c3753b8a4a0037d1008ec161fb5bf	Fungi	Mucoromycota	Mucoromycetes	Mucorales	Mucoraceae	Mucor	Mucor durus	22
Bofpari1	A5_3	183	a47ce3c3415c35840478005e12c2350f	Fungi	Chytridiomycota	uncl. Chytridiomycota	uncl. Chytridiomycota	uncl. Chytridiomycota	uncl. Chytridiomycota	uncl. Chytridiomycota	4
Bofpari1	A5_2	187	c4258b30956494dcdd6b2cf192715c8c	Fungi	Chytridiomycota	uncl. Chytridiomycota	uncl. Chytridiomycota	uncl. Chytridiomycota	uncl. Chytridiomycota	uncl. Chytridiomycota	131
Bofpari1	A5_3	187	c4258b30956494dcdd6b2cf192715c8c	Fungi	Chytridiomycota	uncl. Chytridiomycota	uncl. Chytridiomycota	uncl. Chytridiomycota	uncl. Chytridiomycota	uncl. Chytridiomycota	59
Bofpari1	A5_3	188	3c0b48a51c75fed2e82025a921293f90	Fungi	Chytridiomycota	uncl. Chytridiomycota	uncl. Chytridiomycota	uncl. Chytridiomycota	uncl. Chytridiomycota	uncl. Chytridiomycota	35
Bofpari1	A5_2	188	3c0b48a51c75fed2e82025a921293f90	Fungi	Chytridiomycota	uncl. Chytridiomycota	uncl. Chytridiomycota	uncl. Chytridiomycota	uncl. Chytridiomycota	uncl. Chytridiomycota	31
Bofpari1	A5_2	191	86ef1e335625a4735640d236ac957f94	Fungi	Chytridiomycota	uncl. Chytridiomycota	uncl. Chytridiomycota	uncl. Chytridiomycota	uncl. Chytridiomycota	uncl. Chytridiomycota	66
Bofpari1	A5_3	191	86ef1e335625a4735640d236ac957f94	Fungi	Chytridiomycota	uncl. Chytridiomycota	uncl. Chytridiomycota	uncl. Chytridiomycota	uncl. Chytridiomycota	uncl. Chytridiomycota	39
Bofpari1	A5_2	192	ee224149c165bdbb13591fd7b42fe2e0	Fungi	uncl. Fungi	uncl. Fungi	uncl. Fungi	uncl. Fungi	uncl. Fungi	uncl. Fungi	11
Bofpari1	A5_2	194	27d9d286fe9e9287c3234707480a6a64	Fungi	Chytridiomycota	uncl. Chytridiomycota	uncl. Chytridiomycota	uncl. Chytridiomycota	uncl. Chytridiomycota	uncl. Chytridiomycota	17
Bofpari1	A5_2	196	62f034a497563e18fdc01665e0d5b833	Fungi	Chytridiomycota	uncl. Chytridiomycota	uncl. Chytridiomycota	uncl. Chytridiomycota	uncl. Chytridiomycota	uncl. Chytridiomycota	106
Bofpari1	A5_3	196	62f034a497563e18fdc01665e0d5b833	Fungi	Chytridiomycota	uncl. Chytridiomycota	uncl. Chytridiomycota	uncl. Chytridiomycota	uncl. Chytridiomycota	uncl. Chytridiomycota	96
Bofpari1	A5_2	197	03eb459c855ebdcc10861bc38a7c52b0	Fungi	Chytridiomycota	uncl. Chytridiomycota	uncl. Chytridiomycota	uncl. Chytridiomycota	uncl. Chytridiomycota	uncl. Chytridiomycota	63
Bofpari1	A5_2	200	69c3a70c73ffb30920a4ffc495911047	Fungi	Chytridiomycota	uncl. Chytridiomycota	uncl. Chytridiomycota	uncl. Chytridiomycota	uncl. Chytridiomycota	uncl. Chytridiomycota	309
Bofpari1	A5_3	200	69c3a70c73ffb30920a4ffc495911047	Fungi	Chytridiomycota	uncl. Chytridiomycota	uncl. Chytridiomycota	uncl. Chytridiomycota	uncl. Chytridiomycota	uncl. Chytridiomycota	195
Bofpari1	A5_2	201	eaa9fcb42cf9a433e7af55f9f5cce107	Fungi	Chytridiomycota	uncl. Chytridiomycota	uncl. Chytridiomycota	uncl. Chytridiomycota	uncl. Chytridiomycota	uncl. Chytridiomycota	1126
Bofpari1	A5_3	201	eaa9fcb42cf9a433e7af55f9f5cce107	Fungi	Chytridiomycota	uncl. Chytridiomycota	uncl. Chytridiomycota	uncl. Chytridiomycota	uncl. Chytridiomycota	uncl. Chytridiomycota	808
Bofpari1	A5_3	210	3bc2474f58738aa9611f911e08e16383	Fungi	Chytridiomycota	uncl. Chytridiomycota	uncl. Chytridiomycota	uncl. Chytridiomycota	uncl. Chytridiomycota	uncl. Chytridiomycota	6
Bofpari1	A5_2	214	291e57246e061ce68c77c52b842c715d	Fungi	Chytridiomycota	uncl. Chytridiomycota	uncl. Chytridiomycota	uncl. Chytridiomycota	uncl. Chytridiomycota	uncl. Chytridiomycota	7
Bofpari1	A5_2	220	26897c9eafc0bd7583efeaa4a36e80f9	Fungi	Chytridiomycota	Rhizophlyctidomycetes	Rhizophlyctidales	Rhizophlyctidaceae	Rhizophlyctis	Rhizophlyctis rosea	16
Bofpari1	A5_1	225	fb4ada5fbbcd0367d3ad86ecd1ed085d	Fungi	Basidiomycota	Tremellomycetes	Tremellales	uncl. Tremellales	uncl. Tremellales	uncl. Tremellales	6
Bofpari1	A5_3	225	2792a2bb8a466b76becac342090ec6fc	Fungi	Chytridiomycota	Spizellomycetes	Spizellomycetales	Powellomycetaceae	Powellomyces	uncl. Powellomyces	4
Bofpari1	A5_2	229	5f46bde0777d4e57557b55d105782609	Fungi	Chytridiomycota	Spizellomycetes	Spizellomycetales	Powellomycetaceae	Powellomyces	uncl. Powellomyces	26
Bofpari1	A5_1	231	23d52f7f38436a0ca995e5bb279892c5	Fungi	Basidiomycota	Tremellomycetes	Tremellales	Bulleribasidiaceae	Vishniacozyma	Vishniacozyma victoriae	10
Bofpari1	A5_2	232	f1b77683f931effb6b340fab1afe52e1	Fungi	Chytridiomycota	Spizellomycetes	Spizellomycetales	Powellomycetaceae	uncl. Powellomycetaceae	uncl. Powellomycetaceae	24
Bofpari1	A5_3	246	84b2f3a31f1b1c591443dba3a79a89de	Fungi	Mortierellomycota	Mortierellomycetes	Mortierellales	Mortierellaceae	Mortierella	Mortierella polygonia	11
Bofpari1	A5_2	257	dfd5e35d3017c2eb9c60449982365eca	Fungi	Mortierellomycota	Mortierellomycetes	Mortierellales	Mortierellaceae	Mortierella	uncl. Mortierella	19
Bofpari1	A5_1	269	41cc31fbdce6974678fba25d7566f7ba	Fungi	Basidiomycota	Microbotryomycetes	Sporidiobolales	Sporidiobolaceae	Rhodotorula	Rhodotorula kratochvilovae	11
Bofpari1	A5_1	273	e7ff765debf475ef208eb7e367135225	Fungi	Basidiomycota	Microbotryomycetes	Sporidiobolales	Sporidiobolaceae	Rhodotorula	Rhodotorula mucilaginosa	22
Bofpari1	A5_3	293	331579d773eaeead5cec298578e3b864	Fungi	Basidiomycota	Ustilaginomycetes	Urocystidales	Urocystidaceae	uncl. Urocystidaceae	uncl. Urocystidaceae	40
Bofpari1	A5_2	293	331579d773eaeead5cec298578e3b864	Fungi	Basidiomycota	Ustilaginomycetes	Urocystidales	Urocystidaceae	uncl. Urocystidaceae	uncl. Urocystidaceae	29
Bofpari1	A5_1	299	5f37b5f9ceac78d23b8278b829ee2c82	Fungi	Basidiomycota	uncl. Basidiomycota	uncl. Basidiomycota	uncl. Basidiomycota	uncl. Basidiomycota	uncl. Basidiomycota	18
Bofpari1	A5_2	301	19935e9862ec7b3ad39f084990f0511e	Fungi	Basidiomycota	Ustilaginomycetes	Ustilaginales	Ustilaginaceae	Tranzscheliella	Tranzscheliella hypodytes	7
Bofpari1	A5_3	303	c10f46049792ad7fa24f945feb890eb5	Fungi	Basidiomycota	Agaricomycetes	Agaricales	uncl. Agaricales	uncl. Agaricales	uncl. Agaricales	13
Bofpari1	A5_2	305	46c7584d47cc175e04c184ce8432ea5e	Fungi	Basidiomycota	Agaricomycetes	uncl. Agaricomycetes	uncl. Agaricomycetes	uncl. Agaricomycetes	uncl. Agaricomycetes	8
Bofpari1	A5_1	307	cfd4eaf2e97200800f558624d550ae34	Fungi	Basidiomycota	Tremellomycetes	Holtermanniales	Holtermanniales fam Incertae sedis	Holtermanniella	uncl. Holtermanniella	76
Bofpari1	A5_2	309	76e1b70125daa68ba7155d521a4e7c5e	Fungi	Basidiomycota	Agaricomycetes	Russulales	Peniophoraceae	Peniophora	Peniophora lycii	8
Bofpari1	A5_3	309	76e1b70125daa68ba7155d521a4e7c5e	Fungi	Basidiomycota	Agaricomycetes	Russulales	Peniophoraceae	Peniophora	Peniophora lycii	4
Bofpari1	A5_3	314	479e4c955116037d1ac678939c3b12a8	Fungi	Basidiomycota	Agaricomycetes	Agaricales	Stephanosporaceae	Cristinia	Cristinia helvetica	669
Bofpari1	A5_2	314	479e4c955116037d1ac678939c3b12a8	Fungi	Basidiomycota	Agaricomycetes	Agaricales	Stephanosporaceae	Cristinia	Cristinia helvetica	12
Bofpari1	A5_2	317	9b90f4ed79b2c826fe5a03cf59d533b7	Fungi	Basidiomycota	Agaricomycetes	Cantharellales	Cantharellales fam Incertae sedis	Sistotrema	Sistotrema brinkmannii	18
Bofpari1	A5_1	320	cc772938fa75059e98a1e45673a452e6	Fungi	Basidiomycota	Tremellomycetes	Cystofilobasidiales	Mrakiaceae	Tausonia	Tausonia pamirica	8
Bofpari1	A5_3	320	5d43e6bc246e33af2860a441bfe0be42	Fungi	Basidiomycota	uncl. Basidiomycota	uncl. Basidiomycota	uncl. Basidiomycota	uncl. Basidiomycota	uncl. Basidiomycota	4
Bofpari1	A5_2	320	5d43e6bc246e33af2860a441bfe0be42	Fungi	Basidiomycota	uncl. Basidiomycota	uncl. Basidiomycota	uncl. Basidiomycota	uncl. Basidiomycota	uncl. Basidiomycota	1
Bofpari1	A5_1	328	e397b67ebad74edd829a5874220b9cbd	Fungi	Basidiomycota	Tremellomycetes	Cystofilobasidiales	Mrakiaceae	Tausonia	Tausonia pullulans	30
Bofpari1	A5_3	329	8c2ac4b08b41cbddad1c82387c89bd75	Fungi	Basidiomycota	Microbotryomycetes	Sporidiobolales	uncl. Sporidiobolales	uncl. Sporidiobolales	uncl. Sporidiobolales	7
Bofpari1	A5_1	332	25ddf9d4aefa1e85ef79c6220ea925ea	Fungi	Basidiomycota	Tremellomycetes	Filobasidiales	Filobasidiaceae	Goffeauzyma	Goffeauzyma gastrica	3
Bofpari1	A5_1	336	9b3bab98ad1ea732e8b6384bce7b565a	Fungi	Basidiomycota	Tremellomycetes	Filobasidiales	Filobasidiaceae	Filobasidium	uncl. Filobasidium	11
Bofpari1	A5_1	341	d7f85649de3bb33035571e87c37c7992	Fungi	Basidiomycota	Tremellomycetes	Filobasidiales	Piskurozymaceae	Solicoccozyma	uncl. Solicoccozyma	34
Bofpari1	A5_1	342	90d830bd03087883cee86effff1a59d3	Fungi	Basidiomycota	Tremellomycetes	Filobasidiales	Piskurozymaceae	Solicoccozyma	Solicoccozyma aeria	44
Bofpari1	A5_1	344	ba2e4524e404d77a3ae8f67a8610d860	Fungi	Basidiomycota	Tremellomycetes	Filobasidiales	Filobasidiaceae	Naganishia	uncl. Naganishia	10
Bofpari1	A5_1	350	9b92d5182a4abd9954fe79f170c82f6a	Fungi	Basidiomycota	Tremellomycetes	Filobasidiales	Filobasidiaceae	Naganishia	uncl. Naganishia	22
Bofpari1	A5_3	354	eef9e4d8bbf69e8a6bc37945b60001b3	Fungi	Basidiomycota	uncl. Basidiomycota	uncl. Basidiomycota	uncl. Basidiomycota	uncl. Basidiomycota	uncl. Basidiomycota	5
Bofpari1	A5_2	356	3d3b7a86cd2008dd5f5f7facd9831ef1	Fungi	Basidiomycota	Microbotryomycetes	Leucosporidiales	Leucosporidiaceae	Leucosporidium	uncl. Leucosporidium	11
Bofpari1	A5_1	362	82f5dc71999f6a2b95d6260d3f1be737	Fungi	Basidiomycota	Tremellomycetes	uncl. Tremellomycetes	uncl. Tremellomycetes	uncl. Tremellomycetes	uncl. Tremellomycetes	17
Bofpari1	A5_2	362	5e33cc5668d2b5b77e75596e0b924f27	Fungi	Basidiomycota	Microbotryomycetes	Microbotryomycetes ord Incertae sedis	Chrysozymaceae	Slooffia	Slooffia cresolica	5
Bofpari1	A5_1	363	735e9ec74f0e8a572885b921b8a9834d	Fungi	Basidiomycota	Tremellomycetes	Filobasidiales	Filobasidiaceae	Naganishia	uncl. Naganishia	40
Bofpari1	A5_1	365	e80d2afdf5f56ac0e7fd3399ddbf57c9	Fungi	Basidiomycota	Tremellomycetes	Filobasidiales	Filobasidiaceae	Naganishia	uncl. Naganishia	192
Bofpari1	A5_3	365	db8269e86eb1161858b2018e903fc3d7	Fungi	Basidiomycota	Microbotryomycetes	Sporidiobolales	Sporidiobolaceae	Rhodotorula	Rhodotorula mucilaginosa	9
Bofpari1	A5_1	366	5545b08c607be4f459c9403455826a18	Fungi	Basidiomycota	Agaricomycetes	Geastrales	Geastraceae	Geastrum	Geastrum arenarium	20
Bofpari1	A5_2	368	898892a234f2156fca1169cde8f9d708	Fungi	Basidiomycota	Microbotryomycetes	Sporidiobolales	Sporidiobolaceae	Rhodotorula	uncl. Rhodotorula	32
Bofpari1	A5_1	369	febd55596cb4f63b81a282c5df83cbb4	Fungi	Basidiomycota	Agaricomycetes	Geastrales	Geastraceae	Geastrum	uncl. Geastrum	14
Bofpari1	A5_1	371	5629d421d660f7dd90740dda0dc2fe50	Fungi	Basidiomycota	Agaricomycetes	uncl. Agaricomycetes	uncl. Agaricomycetes	uncl. Agaricomycetes	uncl. Agaricomycetes	19
Bofpari1	A5_3	372	efcccd3c0af6b0d22a554ac38d2883da	Fungi	Basidiomycota	Microbotryomycetes	Sporidiobolales	Sporidiobolaceae	Rhodotorula	uncl. Rhodotorula	3
Bofpari1	A5_3	376	30f47c3cf69158ded1adc8925c6a7aa6	Fungi	Basidiomycota	Microbotryomycetes	Sporidiobolales	Sporidiobolaceae	Rhodotorula	Rhodotorula araucariae	13
Bofpari1	A5_1	376	b4390e3acc9bbfe47bf7a4b33e6be266	Fungi	Basidiomycota	Agaricomycetes	Polyporales	Meruliaceae	Phlebia	uncl. Phlebia	7
Bofpari1	A5_1	377	95efc38c55c01488ffc53262f8b99191	Fungi	Basidiomycota	Agaricomycetes	Agaricales	Entolomataceae	Entoloma	uncl. Entoloma	15
Bofpari1	A5_3	377	a5c9d184077e835988ff67bcc2b52c59	Fungi	Basidiomycota	Microbotryomycetes	Sporidiobolales	Sporidiobolaceae	Rhodosporidiobolus	Rhodosporidiobolus oreadorum	4
Bofpari1	A5_2	379	8a2be95565335ec7162d9da6633c8a7a	Fungi	Basidiomycota	Microbotryomycetes	uncl. Microbotryomycetes	uncl. Microbotryomycetes	uncl. Microbotryomycetes	uncl. Microbotryomycetes	13
Bofpari1	A5_1	389	a7ca07bea959a84a21ebe397335fb7e0	Fungi	Basidiomycota	Agaricomycetes	Agaricales	uncl. Agaricales	uncl. Agaricales	uncl. Agaricales	14
Bofpari1	A5_3	397	aef6082483581af83a27a53f10d616a9	Fungi	Basidiomycota	Cystobasidiomycetes	uncl. Cystobasidiomycetes	uncl. Cystobasidiomycetes	uncl. Cystobasidiomycetes	uncl. Cystobasidiomycetes	5
Bofpari1	A5_1	407	0b260bc5025dbbf2e7f51c5f75d3fe53	Fungi	Ascomycota	Dothideomycetes	Pleosporales	Sporormiaceae	Westerdykella	uncl. Westerdykella	11
Bofpari1	A5_2	416	1d8a7787ad7e140b8dbbbc4512ecf088	Fungi	Basidiomycota	Cystobasidiomycetes	Cystobasidiales	Cystobasidiaceae	Cystobasidium	uncl. Cystobasidium	10
Bofpari1	A5_3	417	f217242ca503662c7b39f28fc96c03a1	Fungi	Basidiomycota	Cystobasidiomycetes	Cystobasidiales	Cystobasidiaceae	Cystobasidium	uncl. Cystobasidium	5
Bofpari1	A5_2	420	2f812bd8a31a289cba3cdaae6eba806d	Fungi	Basidiomycota	Cystobasidiomycetes	Cystobasidiales	Cystobasidiaceae	Cystobasidium	Cystobasidium pinicola	7
Bofpari1	A5_1	422	58f243683b7072893290b1baaf9d2f24	Fungi	Ascomycota	Dothideomycetes	Pleosporales	Phaeosphaeriaceae	Juncaceicola	uncl. Juncaceicola	28
Bofpari1	A5_2	422	b9c187ecebca6f855bd67a3d20874f44	Fungi	Basidiomycota	uncl. Basidiomycota	uncl. Basidiomycota	uncl. Basidiomycota	uncl. Basidiomycota	uncl. Basidiomycota	13
Bofpari1	A5_3	422	b9c187ecebca6f855bd67a3d20874f44	Fungi	Basidiomycota	uncl. Basidiomycota	uncl. Basidiomycota	uncl. Basidiomycota	uncl. Basidiomycota	uncl. Basidiomycota	9
Bofpari1	A5_3	425	5f37b5f9ceac78d23b8278b829ee2c82	Fungi	Basidiomycota	uncl. Basidiomycota	uncl. Basidiomycota	uncl. Basidiomycota	uncl. Basidiomycota	uncl. Basidiomycota	12
Bofpari1	A5_2	425	5f37b5f9ceac78d23b8278b829ee2c82	Fungi	Basidiomycota	uncl. Basidiomycota	uncl. Basidiomycota	uncl. Basidiomycota	uncl. Basidiomycota	uncl. Basidiomycota	11
Bofpari1	A5_1	426	0a92098721c43e2fb1dd5a9b59a50e20	Fungi	Ascomycota	Dothideomycetes	Pleosporales	Phaeosphaeriaceae	uncl. Phaeosphaeriaceae	uncl. Phaeosphaeriaceae	12
Bofpari1	A5_1	428	448af570dc6b0f68c0c8c4d35c7a7c38	Fungi	Ascomycota	uncl. Ascomycota	uncl. Ascomycota	uncl. Ascomycota	uncl. Ascomycota	uncl. Ascomycota	29
Bofpari1	A5_2	430	8aaa53bdace1e6e6be8ecda55e310a1b	Fungi	uncl. Fungi	uncl. Fungi	uncl. Fungi	uncl. Fungi	uncl. Fungi	uncl. Fungi	16
Bofpari1	A5_1	431	b69f849446348b6ac912c110d13d6a03	Fungi	Ascomycota	Dothideomycetes	Pleosporales	uncl. Pleosporales	uncl. Pleosporales	uncl. Pleosporales	17
Bofpari1	A5_3	431	4b2ebe64f5529373bf10d29df4a1ea44	Fungi	Basidiomycota	Agaricomycetes	Hymenochaetales	Schizoporaceae	Hyphodontia	uncl. Hyphodontia	11
Bofpari1	A5_1	435	caa9771e53d30fd72e3d6342ee6fd570	Fungi	Ascomycota	Dothideomycetes	Pleosporales	Phaeosphaeriaceae	Paraphoma	uncl. Paraphoma	30
Bofpari1	A5_2	435	31c10e7e5fb0228c589d56f0f4324048	Fungi	uncl. Fungi	uncl. Fungi	uncl. Fungi	uncl. Fungi	uncl. Fungi	uncl. Fungi	5
Bofpari1	A5_3	436	8f0082c45ad3f431b9e66eec35253d36	Fungi	uncl. Fungi	uncl. Fungi	uncl. Fungi	uncl. Fungi	uncl. Fungi	uncl. Fungi	3
Bofpari1	A5_1	443	ddac783f06e3a1cd4c6a717331bff303	Fungi	Ascomycota	Dothideomycetes	Pleosporales	Phaeosphaeriaceae	uncl. Phaeosphaeriaceae	uncl. Phaeosphaeriaceae	7
Bofpari1	A5_2	444	bc2f443bd1b7d15ab241561a33d2fb8f	Fungi	Basidiomycota	Agaricomycetes	Trechisporales	uncl. Trechisporales	uncl. Trechisporales	uncl. Trechisporales	5
Bofpari1	A5_3	446	dff27002321874ed7cf809c7db32a12c	Fungi	Basidiomycota	Agaricomycetes	Trechisporales	Hydnodontaceae	uncl. Hydnodontaceae	uncl. Hydnodontaceae	12
Bofpari1	A5_2	454	c16c9b39a595a561f4310a89160d2623	Fungi	Basidiomycota	Agaricomycetes	Phallales	Gastrosporiaceae	Gastrosporium	Gastrosporium simplex	14
Bofpari1	A5_2	455	5545b08c607be4f459c9403455826a18	Fungi	Basidiomycota	Agaricomycetes	Geastrales	Geastraceae	Geastrum	Geastrum arenarium	9
Bofpari1	A5_3	456	debd100d384fd10f28e0340b4937bb00	Fungi	Basidiomycota	Agaricomycetes	Geastrales	Geastraceae	Geastrum	uncl. Geastrum	9
Bofpari1	A5_1	459	0199620f56a97193ec13386fd96fdc36	Fungi	Ascomycota	Dothideomycetes	Pleosporales	Phaeosphaeriaceae	Chaetosphaeronema	uncl. Chaetosphaeronema	98
Bofpari1	A5_2	459	6b8c6e803d8d9c2ef07673d83f492c11	Fungi	Basidiomycota	Agaricomycetes	Geastrales	Geastraceae	Geastrum	Geastrum papinuttii	12
Bofpari1	A5_3	460	febd55596cb4f63b81a282c5df83cbb4	Fungi	Basidiomycota	Agaricomycetes	Geastrales	Geastraceae	Geastrum	uncl. Geastrum	12
Bofpari1	A5_3	464	f532129b24b19af7f6b87871096ff4d6	Fungi	Basidiomycota	Agaricomycetes	Geastrales	Geastraceae	Geastrum	uncl. Geastrum	15
Bofpari1	A5_2	464	f532129b24b19af7f6b87871096ff4d6	Fungi	Basidiomycota	Agaricomycetes	Geastrales	Geastraceae	Geastrum	uncl. Geastrum	10
Bofpari1	A5_1	466	2c6ff6439aaf7c2e3adbc1fcb47c44e4	Fungi	Ascomycota	uncl. Ascomycota	uncl. Ascomycota	uncl. Ascomycota	uncl. Ascomycota	uncl. Ascomycota	36
Bofpari1	A5_1	468	b31b9b710c02b4eed1fa20929a5ff030	Fungi	Ascomycota	Dothideomycetes	Pleosporales	uncl. Pleosporales	uncl. Pleosporales	uncl. Pleosporales	25
Bofpari1	A5_3	468	fc41ddd3e576a795e90ab9dde0a8b97e	Fungi	Basidiomycota	Agaricomycetes	uncl. Agaricomycetes	uncl. Agaricomycetes	uncl. Agaricomycetes	uncl. Agaricomycetes	4
Bofpari1	A5_1	470	f5c4fe01f9e3473fb0d104f17ff78faa	Fungi	Ascomycota	Dothideomycetes	Pleosporales	Leptosphaeriaceae	Acicuseptoria	Acicuseptoria rumicis	62
Bofpari1	A5_2	473	65b0bff25784b9638d5ed7b91f15b70e	Fungi	Basidiomycota	Agaricomycetes	uncl. Agaricomycetes	uncl. Agaricomycetes	uncl. Agaricomycetes	uncl. Agaricomycetes	20
Bofpari1	A5_2	475	8bfd52fd799fe27090abba9316690a58	Fungi	Basidiomycota	Agaricomycetes	Hymenochaetales	Schizoporaceae	uncl. Schizoporaceae	uncl. Schizoporaceae	17
Bofpari1	A5_3	475	8bfd52fd799fe27090abba9316690a58	Fungi	Basidiomycota	Agaricomycetes	Hymenochaetales	Schizoporaceae	uncl. Schizoporaceae	uncl. Schizoporaceae	6
Bofpari1	A5_1	477	77dffc9511640b3f0638f8474218575e	Fungi	Ascomycota	uncl. Ascomycota	uncl. Ascomycota	uncl. Ascomycota	uncl. Ascomycota	uncl. Ascomycota	9
Bofpari1	A5_3	478	bff1e8c18119510ac2e4bf7e322449c1	Fungi	Basidiomycota	Agaricomycetes	uncl. Agaricomycetes	uncl. Agaricomycetes	uncl. Agaricomycetes	uncl. Agaricomycetes	15
Bofpari1	A5_2	481	f8a5efa63e2afcb55ff3f3d3e46c24ed	Fungi	Basidiomycota	Agaricomycetes	uncl. Agaricomycetes	uncl. Agaricomycetes	uncl. Agaricomycetes	uncl. Agaricomycetes	9
Bofpari1	A5_2	485	5afba3cb9747e5473cc82f416ce66ef1	Fungi	Basidiomycota	Agaricomycetes	uncl. Agaricomycetes	uncl. Agaricomycetes	uncl. Agaricomycetes	uncl. Agaricomycetes	11
Bofpari1	A5_1	486	b64af311cc8ae2252943632c96ac4ba0	Fungi	Ascomycota	Dothideomycetes	Pleosporales	uncl. Pleosporales	uncl. Pleosporales	uncl. Pleosporales	17
Bofpari1	A5_3	486	fa6c0c35eeb6a2c3f2865f4442c9d732	Fungi	Basidiomycota	Agaricomycetes	uncl. Agaricomycetes	uncl. Agaricomycetes	uncl. Agaricomycetes	uncl. Agaricomycetes	16
Bofpari1	A5_2	486	fa6c0c35eeb6a2c3f2865f4442c9d732	Fungi	Basidiomycota	Agaricomycetes	uncl. Agaricomycetes	uncl. Agaricomycetes	uncl. Agaricomycetes	uncl. Agaricomycetes	5
Bofpari1	A5_3	487	7a8c21f6ff0b3de3983ddeb78ed4d435	Fungi	Basidiomycota	Exobasidiomycetes	Tilletiales	Tilletiaceae	Tilletia	Tilletia indica	7
Bofpari1	A5_1	489	af0b6cb268faa37e3940161072e191db	Fungi	Ascomycota	Dothideomycetes	Pleosporales	uncl. Pleosporales	uncl. Pleosporales	uncl. Pleosporales	11
Bofpari1	A5_1	492	272d7a70561ddffdf7bd8dabacda0492	Fungi	Ascomycota	Dothideomycetes	Pleosporales	Leptosphaeriaceae	Leptosphaeria	uncl. Leptosphaeria	12
Bofpari1	A5_1	497	981998acf28ddc7703929233bfc03f89	Fungi	Ascomycota	Dothideomycetes	Pleosporales	Leptosphaeriaceae	Leptosphaeria	Leptosphaeria sclerotioides	30
Bofpari1	A5_2	499	f682463b7188f38632b2622096ddc15a	Fungi	Basidiomycota	Agaricomycetes	Polyporales	Fomitopsidaceae	Fomitopsis	Fomitopsis pinicola	13
Bofpari1	A5_2	501	833f63a712872c3645a51d970c42e29f	Fungi	Basidiomycota	Agaricomycetes	Polyporales	Irpicaceae	Ceriporia	Ceriporia nanlingensis	4
Bofpari1	A5_3	501	833f63a712872c3645a51d970c42e29f	Fungi	Basidiomycota	Agaricomycetes	Polyporales	Irpicaceae	Ceriporia	Ceriporia nanlingensis	3
Bofpari1	A5_1	502	5f53cb5ab12bbad2626f35e60b2ff1b3	Fungi	Ascomycota	Dothideomycetes	Pleosporales	Leptosphaeriaceae	uncl. Leptosphaeriaceae	uncl. Leptosphaeriaceae	7
Bofpari1	A5_3	505	d64750c6afa170830dc9aa03c6575170	Fungi	Basidiomycota	Agaricomycetes	uncl. Agaricomycetes	uncl. Agaricomycetes	uncl. Agaricomycetes	uncl. Agaricomycetes	3
Bofpari1	A5_1	507	3f01486d0203fd6818cf4bccb56d6332	Fungi	Ascomycota	Dothideomycetes	Capnodiales	Mycosphaerellaceae	Mycocentrospora	Mycocentrospora acerina	179
Bofpari1	A5_1	512	2dc851d74242a8b0840203290abeb371	Fungi	Ascomycota	Dothideomycetes	Pleosporales	Didymellaceae	uncl. Didymellaceae	uncl. Didymellaceae	45
Bofpari1	A5_3	512	c1fef5cda8f8211d1201a7544f2c4278	Fungi	Basidiomycota	Agaricomycetes	Polyporales	Polyporaceae	Trametes	Trametes versicolor	34
Bofpari1	A5_1	513	135d6819dc2c1dd9c833c64d6db7e906	Fungi	Ascomycota	Dothideomycetes	Pleosporales	Didymellaceae	uncl. Didymellaceae	uncl. Didymellaceae	77
Bofpari1	A5_2	513	4008addd07bad1e891f84f0e9ce1533b	Fungi	Basidiomycota	Agaricomycetes	Polyporales	Polyporaceae	Trametes	Trametes versicolor	17
Bofpari1	A5_1	515	af4ee15b9c87d3f1d319527b815b41a5	Fungi	Ascomycota	Dothideomycetes	Pleosporales	Didymellaceae	uncl. Didymellaceae	uncl. Didymellaceae	134
Bofpari1	A5_1	516	b5cf75518066280d1ada8b4450de526f	Fungi	Ascomycota	Dothideomycetes	Pleosporales	Didymellaceae	Didymella	uncl. Didymella	18
Bofpari1	A5_2	517	3f592f2ff7929fbaf026cc7d439f4757	Fungi	Basidiomycota	Agaricomycetes	Agaricales	Psathyrellaceae	Parasola	uncl. Parasola	5
Bofpari1	A5_1	519	d5aa82df156f682380907e59324fddef	Fungi	Ascomycota	Dothideomycetes	Pleosporales	Didymellaceae	uncl. Didymellaceae	uncl. Didymellaceae	114
Bofpari1	A5_2	519	480ae69b720725c70f7d0fc1f408d280	Fungi	Basidiomycota	Agaricomycetes	Agaricales	Psathyrellaceae	Coprinopsis	uncl. Coprinopsis	3
Bofpari1	A5_1	520	b938a53af887f576e12cbd1aa683396e	Fungi	Ascomycota	Dothideomycetes	Pleosporales	Didymellaceae	uncl. Didymellaceae	uncl. Didymellaceae	56
Bofpari1	A5_1	521	95f22b730e4b11e943c8d0392c16ca5b	Fungi	Ascomycota	Dothideomycetes	Pleosporales	Didymellaceae	uncl. Didymellaceae	uncl. Didymellaceae	39
Bofpari1	A5_2	522	6470d0cbd712bfe3380863166e67ac0f	Fungi	Basidiomycota	Agaricomycetes	Agaricales	uncl. Agaricales	uncl. Agaricales	uncl. Agaricales	8
Bofpari1	A5_3	523	a0ea3556a1f27bb54b4f4af88c1fb4c6	Fungi	Basidiomycota	Agaricomycetes	Agaricales	Psathyrellaceae	Coprinopsis	Coprinopsis semitalis	4
Bofpari1	A5_2	524	5a0bbd198fbd3423bcb0243d54e48021	Fungi	uncl. Fungi	uncl. Fungi	uncl. Fungi	uncl. Fungi	uncl. Fungi	uncl. Fungi	8
Bofpari1	A5_1	531	b42d636398c1958f7716760af227c550	Fungi	Ascomycota	Dothideomycetes	Pleosporales	uncl. Pleosporales	uncl. Pleosporales	uncl. Pleosporales	48
Bofpari1	A5_2	532	11e83e601c6e8c06e93a3a128a572204	Fungi	Basidiomycota	Agaricomycetes	Agaricales	Psathyrellaceae	Psathyrella	Psathyrella fusca	15
Bofpari1	A5_1	532	e0fe27c40eb974bb570bd92f412fdd8c	Fungi	uncl. Fungi	uncl. Fungi	uncl. Fungi	uncl. Fungi	uncl. Fungi	uncl. Fungi	2
Bofpari1	A5_3	537	66a73f8583f7e4cde7ab02127bb70638	Fungi	Basidiomycota	Agaricomycetes	Agaricales	Bolbitiaceae	Panaeolus	Panaeolus papilionaceus	7
Bofpari1	A5_2	539	9672ef034036981a48500872ff2bfd60	Fungi	Basidiomycota	Agaricomycetes	Agaricales	Strophariaceae	Deconica	uncl. Deconica	5
Bofpari1	A5_2	540	b9b0447a73b0d076236250859eedc91c	Fungi	Basidiomycota	Agaricomycetes	Agaricales	uncl. Agaricales	uncl. Agaricales	uncl. Agaricales	5
Bofpari1	A5_3	541	9e924486635098c52a27090720fe041c	Fungi	Basidiomycota	Agaricomycetes	Agaricales	uncl. Agaricales	uncl. Agaricales	uncl. Agaricales	6
Bofpari1	A5_3	543	2e11166ab5cccb5a457355ca43afcfbe	Fungi	Basidiomycota	Agaricomycetes	Agaricales	Strophariaceae	uncl. Strophariaceae	uncl. Strophariaceae	5
Bofpari1	A5_3	545	34d3799436733c6e56b997da4d03d041	Fungi	Basidiomycota	Agaricomycetes	Agaricales	Strophariaceae	Hypholoma	Hypholoma elongatum	12
Bofpari1	A5_2	546	4afaf1b95df780e04118cc2ae11812db	Fungi	Basidiomycota	Agaricomycetes	Agaricales	Strophariaceae	Hypholoma	Hypholoma elongatum	17
Bofpari1	A5_3	546	4afaf1b95df780e04118cc2ae11812db	Fungi	Basidiomycota	Agaricomycetes	Agaricales	Strophariaceae	Hypholoma	Hypholoma elongatum	16
Bofpari1	A5_3	547	95efc38c55c01488ffc53262f8b99191	Fungi	Basidiomycota	Agaricomycetes	Agaricales	Entolomataceae	Entoloma	uncl. Entoloma	11
Bofpari1	A5_2	548	024d79b63db2a9a799496da6107d021b	Fungi	Basidiomycota	Agaricomycetes	Agaricales	Entolomataceae	Entoloma	uncl. Entoloma	6
Bofpari1	A5_1	549	53065da0196e77119522c12740772741	Fungi	Ascomycota	Dothideomycetes	Pleosporales	Pleosporaceae	uncl. Pleosporaceae	uncl. Pleosporaceae	10
Bofpari1	A5_2	552	c18f7c492a460104e43e77ac2f6fe06e	Fungi	Basidiomycota	Agaricomycetes	Agaricales	Tricholomataceae	Melanoleuca	uncl. Melanoleuca	4
Bofpari1	A5_3	553	68bb0cbb7c2f673bc45a1badbfd442b6	Fungi	Basidiomycota	Agaricomycetes	Agaricales	Tricholomataceae	Melanoleuca	uncl. Melanoleuca	4
Bofpari1	A5_1	557	531ed0961b472197e5dac7019a85be12	Fungi	Ascomycota	Dothideomycetes	Pleosporales	Pleosporaceae	uncl. Pleosporaceae	uncl. Pleosporaceae	80
Bofpari1	A5_3	557	c7b4ca3134d986369287f1a62be7cf52	Fungi	Basidiomycota	Agaricomycetes	Agaricales	Agaricaceae	Tulostoma	Tulostoma fimbriatum	3
Bofpari1	A5_2	558	5e6b1bbd9bbd63e1df4602ac0d185d41	Fungi	Basidiomycota	Agaricomycetes	Agaricales	uncl. Agaricales	uncl. Agaricales	uncl. Agaricales	9
Bofpari1	A5_2	559	973874f340f336f21f903b9fb17734a6	Fungi	Basidiomycota	Agaricomycetes	Agaricales	Agaricaceae	uncl. Agaricaceae	uncl. Agaricaceae	14
Bofpari1	A5_1	560	646aafa82398e31ce5ef28edc156134f	Fungi	Ascomycota	Dothideomycetes	Pleosporales	Amniculicolaceae	Murispora	Murispora medicaginicola	59
Bofpari1	A5_2	562	9d55a97e55da678974d2230f669f80da	Fungi	Basidiomycota	Agaricomycetes	Agaricales	uncl. Agaricales	uncl. Agaricales	uncl. Agaricales	5
Bofpari1	A5_2	565	fb2aaeb13a4c133d0e96f3a8b7b10810	Fungi	Basidiomycota	Agaricomycetes	Agaricales	Agaricaceae	Tulostoma	Tulostoma striatum	9
Bofpari1	A5_3	568	958152679703b14c7ca9ec4f1ab037d3	Fungi	Basidiomycota	Agaricomycetes	Agaricales	Agaricaceae	Tulostoma	Tulostoma striatum	15
Bofpari1	A5_3	569	266a19a90323a6867d1e5b21a53a9670	Fungi	Basidiomycota	Agaricomycetes	Agaricales	Agaricaceae	Tulostoma	uncl. Tulostoma	6
Bofpari1	A5_2	570	173e74b50384d0077d9362a5c39c7e84	Fungi	Basidiomycota	Agaricomycetes	Agaricales	Agaricaceae	Tulostoma	uncl. Tulostoma	8
Bofpari1	A5_2	571	ca482052058508587b2de78b154f2184	Fungi	Basidiomycota	Agaricomycetes	Agaricales	Agaricaceae	Tulostoma	Tulostoma lysocephalum	17
Bofpari1	A5_3	571	ca482052058508587b2de78b154f2184	Fungi	Basidiomycota	Agaricomycetes	Agaricales	Agaricaceae	Tulostoma	Tulostoma lysocephalum	9
Bofpari1	A5_3	572	a2afaff98ec5ef356801daba5dc65044	Fungi	Basidiomycota	Agaricomycetes	Agaricales	Agaricaceae	Agaricus	uncl. Agaricus	3
Bofpari1	A5_2	573	dca50eb4c30e89b7c25f9dc650a20221	Fungi	Basidiomycota	Agaricomycetes	Agaricales	Agaricaceae	Agaricus	uncl. Agaricus	4
Bofpari1	A5_3	578	f037cf3bc4dfcb73fe0f86137b2439fe	Fungi	Basidiomycota	Agaricomycetes	Agaricales	Lycoperdaceae	uncl. Lycoperdaceae	uncl. Lycoperdaceae	12
Bofpari1	A5_2	579	b6864bcfb42adbd0693e51dbfe913d18	Fungi	Basidiomycota	Agaricomycetes	Agaricales	Lycoperdaceae	Holocotylon	uncl. Holocotylon	11
Bofpari1	A5_1	582	31a27fb4ee2a96060104a0eb0af667fd	Fungi	Ascomycota	Dothideomycetes	Pleosporales	Sporormiaceae	Preussia	Preussia fleischhakii	50
Bofpari1	A5_2	585	a7ca07bea959a84a21ebe397335fb7e0	Fungi	Basidiomycota	Agaricomycetes	Agaricales	uncl. Agaricales	uncl. Agaricales	uncl. Agaricales	20
Bofpari1	A5_3	588	94eaf441d50ddb1ca2b81e7523a3a1b4	Fungi	Basidiomycota	Agaricomycetes	Agaricales	uncl. Agaricales	uncl. Agaricales	uncl. Agaricales	6
Bofpari1	A5_1	589	a72a54a2365320049731b04923cee0ba	Fungi	Ascomycota	Dothideomycetes	Pleosporales	Sporormiaceae	uncl. Sporormiaceae	uncl. Sporormiaceae	18
Bofpari1	A5_2	590	ba1b0d2dd83f9f7836ccaee8ee660ccc	Fungi	Basidiomycota	Agaricomycetes	Agaricales	uncl. Agaricales	uncl. Agaricales	uncl. Agaricales	23
Bofpari1	A5_3	590	ba1b0d2dd83f9f7836ccaee8ee660ccc	Fungi	Basidiomycota	Agaricomycetes	Agaricales	uncl. Agaricales	uncl. Agaricales	uncl. Agaricales	4
Bofpari1	A5_3	599	cfd4eaf2e97200800f558624d550ae34	Fungi	Basidiomycota	Tremellomycetes	Holtermanniales	Holtermanniales fam Incertae sedis	Holtermanniella	uncl. Holtermanniella	186
Bofpari1	A5_2	599	cfd4eaf2e97200800f558624d550ae34	Fungi	Basidiomycota	Tremellomycetes	Holtermanniales	Holtermanniales fam Incertae sedis	Holtermanniella	uncl. Holtermanniella	148
Bofpari1	A5_3	601	fd175812eef709c84a67fdbe1e94b1df	Fungi	Basidiomycota	Tremellomycetes	Cystofilobasidiales	Mrakiaceae	Xanthophyllomyces	Xanthophyllomyces dendrorhous	17
Bofpari1	A5_2	601	fd175812eef709c84a67fdbe1e94b1df	Fungi	Basidiomycota	Tremellomycetes	Cystofilobasidiales	Mrakiaceae	Xanthophyllomyces	Xanthophyllomyces dendrorhous	12
Bofpari1	A5_2	602	9b1d8edeb535ff6546b1facefed8efa9	Fungi	Basidiomycota	Malasseziomycetes	Malasseziales	uncl. Malasseziales	uncl. Malasseziales	uncl. Malasseziales	5
Bofpari1	A5_3	604	8ae7f203aaff13bc522eb0f4edb976fd	Fungi	Basidiomycota	Malasseziomycetes	Malasseziales	Malasseziaceae	Malassezia	Malassezia dermatis	54
Bofpari1	A5_2	606	5446b6e91c0c2898586f03c33fd479aa	Fungi	Basidiomycota	Malasseziomycetes	Malasseziales	Malasseziaceae	Malassezia	Malassezia slooffiae	4
Bofpari1	A5_2	609	4b110e955829d98adf1b5fd60daf24ed	Fungi	Basidiomycota	Malasseziomycetes	Malasseziales	Malasseziaceae	Malassezia	Malassezia restricta	57
Bofpari1	A5_3	609	4b110e955829d98adf1b5fd60daf24ed	Fungi	Basidiomycota	Malasseziomycetes	Malasseziales	Malasseziaceae	Malassezia	Malassezia restricta	48
Bofpari1	A5_1	610	5ca853d4539d499d6a2091fc60cb673f	Fungi	Ascomycota	Dothideomycetes	Pleosporales	Sporormiaceae	uncl. Sporormiaceae	uncl. Sporormiaceae	37
Bofpari1	A5_1	612	418ee5fdb97f65edfe95b871d043b6b7	Fungi	Ascomycota	Dothideomycetes	Pleosporales	Sporormiaceae	uncl. Sporormiaceae	uncl. Sporormiaceae	102
Bofpari1	A5_1	614	1cae77fdb17a218ecc431da6bfb13035	Fungi	Ascomycota	Dothideomycetes	Pleosporales	uncl. Pleosporales	uncl. Pleosporales	uncl. Pleosporales	116
Bofpari1	A5_3	615	c5b8a4e5190976c46aaee87de45c23aa	Fungi	Basidiomycota	Malasseziomycetes	Malasseziales	Malasseziaceae	Malassezia	Malassezia globosa	82
Bofpari1	A5_1	615	97610dfc3132a258311d1be782066f54	Fungi	Ascomycota	Dothideomycetes	Pleosporales	uncl. Pleosporales	uncl. Pleosporales	uncl. Pleosporales	45
Bofpari1	A5_2	615	c5b8a4e5190976c46aaee87de45c23aa	Fungi	Basidiomycota	Malasseziomycetes	Malasseziales	Malasseziaceae	Malassezia	Malassezia globosa	23
Bofpari1	A5_1	617	9e02094d88f2ab5bf9383df30e38882c	Fungi	Ascomycota	Dothideomycetes	Pleosporales	Sporormiaceae	uncl. Sporormiaceae	uncl. Sporormiaceae	8
Bofpari1	A5_1	619	bb703f4ae724a51a8cce531a1720c49d	Fungi	Ascomycota	Dothideomycetes	uncl. Dothideomycetes	uncl. Dothideomycetes	uncl. Dothideomycetes	uncl. Dothideomycetes	9
Bofpari1	A5_1	622	824e6bc6d0a3c5b978bf59f2873d6041	Fungi	Ascomycota	Dothideomycetes	Pleosporales	uncl. Pleosporales	uncl. Pleosporales	uncl. Pleosporales	21
Bofpari1	A5_1	629	fe594f7aa01b893c79c39fb5f089d251	Fungi	Ascomycota	Dothideomycetes	Pleosporales	Melanommataceae	uncl. Melanommataceae	uncl. Melanommataceae	89
Bofpari1	A5_1	632	8a005358f4eb52267585536165ebc291	Fungi	Ascomycota	Dothideomycetes	Pleosporales	Melanommataceae	uncl. Melanommataceae	uncl. Melanommataceae	24
Bofpari1	A5_3	633	f82d129de621d71220f36ee6de342fe5	Fungi	Basidiomycota	Malasseziomycetes	Malasseziales	Malasseziaceae	Malassezia	Malassezia globosa	4
Bofpari1	A5_3	635	8267ead1461530ff15a8eb90891a270b	Fungi	Basidiomycota	Malasseziomycetes	Malasseziales	Malasseziaceae	Malassezia	Malassezia globosa	16
Bofpari1	A5_2	636	1cb0a9598dff1b7cdbfa1db069b60584	Fungi	Basidiomycota	Malasseziomycetes	Malasseziales	Malasseziaceae	Malassezia	Malassezia globosa	53
Bofpari1	A5_1	637	39e0792d5e867f0d23b03733df08576f	Fungi	Ascomycota	Dothideomycetes	Pleosporales	Melanommataceae	Pleotrichocladium	Pleotrichocladium opacum	62
Bofpari1	A5_3	638	241eb0db06f35db7c7bcb8d2a5b5d0a9	Fungi	Basidiomycota	Malasseziomycetes	Malasseziales	Malasseziaceae	Malassezia	Malassezia globosa	49
Bofpari1	A5_2	638	241eb0db06f35db7c7bcb8d2a5b5d0a9	Fungi	Basidiomycota	Malasseziomycetes	Malasseziales	Malasseziaceae	Malassezia	Malassezia globosa	14
Bofpari1	A5_2	639	6a596a74a0c732c8af36811cfdc15efc	Fungi	Basidiomycota	Tremellomycetes	Tremellales	Tremellaceae	Filobasidiella	uncl. Filobasidiella	9
Bofpari1	A5_1	642	78b49f6feddfa5afbaa80882c2972dce	Fungi	Ascomycota	Dothideomycetes	Pleosporales	uncl. Pleosporales	uncl. Pleosporales	uncl. Pleosporales	9
Bofpari1	A5_1	645	36b62fa4510b96c9053f08cb0961bcf5	Fungi	Ascomycota	Dothideomycetes	Pleosporales	uncl. Pleosporales	uncl. Pleosporales	uncl. Pleosporales	7
Bofpari1	A5_1	647	e94d763c0c63c0a43499103c55598d11	Fungi	Ascomycota	Dothideomycetes	Pleosporales	Periconiaceae	Periconia	uncl. Periconia	40
Bofpari1	A5_3	649	294c5adb7b0292098274becca23b731c	Fungi	Basidiomycota	Agaricomycetes	Cantharellales	Ceratobasidiaceae	uncl. Ceratobasidiaceae	uncl. Ceratobasidiaceae	3
Bofpari1	A5_1	657	c1da82ba2039b1d853085ac3c25ef8da	Fungi	Ascomycota	Dothideomycetes	Pleosporales	uncl. Pleosporales	uncl. Pleosporales	uncl. Pleosporales	8
Bofpari1	A5_2	658	cc772938fa75059e98a1e45673a452e6	Fungi	Basidiomycota	Tremellomycetes	Cystofilobasidiales	Mrakiaceae	Tausonia	Tausonia pamirica	16
Bofpari1	A5_1	662	2217bd57d43d3ba9f0743271c6319d3d	Fungi	Ascomycota	Dothideomycetes	uncl. Dothideomycetes	uncl. Dothideomycetes	uncl. Dothideomycetes	uncl. Dothideomycetes	8
Bofpari1	A5_1	664	651b2e9674c32dfbafae702704cc7d1c	Fungi	Ascomycota	Dothideomycetes	Pleosporales	Lentitheciaceae	Pleurophoma	uncl. Pleurophoma	2
Bofpari1	A5_1	666	6e4eb3f5b8745329ba0c71a77edc2e22	Fungi	Ascomycota	Dothideomycetes	Pleosporales	Lentitheciaceae	Darksidea	uncl. Darksidea	47
Bofpari1	A5_3	671	fc0d59c6dcb46aac79a03e3bf65814d0	Fungi	Basidiomycota	Tremellomycetes	Cystofilobasidiales	Mrakiaceae	Tausonia	Tausonia pullulans	38
Bofpari1	A5_2	672	99dd94ae6c34358498a8136ce4081b27	Fungi	Basidiomycota	Tremellomycetes	Cystofilobasidiales	Mrakiaceae	Tausonia	Tausonia pullulans	44
Bofpari1	A5_3	679	25ddf9d4aefa1e85ef79c6220ea925ea	Fungi	Basidiomycota	Tremellomycetes	Filobasidiales	Filobasidiaceae	Goffeauzyma	Goffeauzyma gastrica	6
Bofpari1	A5_1	684	c1e0a6ea1c66be225deeaeba16db9c72	Fungi	Ascomycota	Leotiomycetes	Helotiales	uncl. Helotiales	uncl. Helotiales	uncl. Helotiales	476
Bofpari1	A5_3	687	9a4c1443e4f37603eb8a392b8e3c3df6	Fungi	Basidiomycota	Tremellomycetes	Filobasidiales	Piskurozymaceae	Solicoccozyma	Solicoccozyma terricola	6
Bofpari1	A5_3	688	d7f85649de3bb33035571e87c37c7992	Fungi	Basidiomycota	Tremellomycetes	Filobasidiales	Piskurozymaceae	Solicoccozyma	uncl. Solicoccozyma	83
Bofpari1	A5_2	688	d7f85649de3bb33035571e87c37c7992	Fungi	Basidiomycota	Tremellomycetes	Filobasidiales	Piskurozymaceae	Solicoccozyma	uncl. Solicoccozyma	81
Bofpari1	A5_3	689	6f3715776a9340f6613c176212a48579	Fungi	Basidiomycota	Tremellomycetes	uncl. Tremellomycetes	uncl. Tremellomycetes	uncl. Tremellomycetes	uncl. Tremellomycetes	9
Bofpari1	A5_2	689	6f3715776a9340f6613c176212a48579	Fungi	Basidiomycota	Tremellomycetes	uncl. Tremellomycetes	uncl. Tremellomycetes	uncl. Tremellomycetes	uncl. Tremellomycetes	6
Bofpari1	A5_2	691	90d830bd03087883cee86effff1a59d3	Fungi	Basidiomycota	Tremellomycetes	Filobasidiales	Piskurozymaceae	Solicoccozyma	Solicoccozyma aeria	549
Bofpari1	A5_3	691	90d830bd03087883cee86effff1a59d3	Fungi	Basidiomycota	Tremellomycetes	Filobasidiales	Piskurozymaceae	Solicoccozyma	Solicoccozyma aeria	306
Bofpari1	A5_2	692	9b3bab98ad1ea732e8b6384bce7b565a	Fungi	Basidiomycota	uncl. Basidiomycota	uncl. Basidiomycota	uncl. Basidiomycota	uncl. Basidiomycota	uncl. Basidiomycota	4
Bofpari1	A5_3	696	5ce876e2f436780715fd49df8d1df303	Fungi	Basidiomycota	Tremellomycetes	Filobasidiales	Filobasidiaceae	Filobasidium	uncl. Filobasidium	3
Bofpari1	A5_2	701	ba2e4524e404d77a3ae8f67a8610d860	Fungi	Basidiomycota	Tremellomycetes	Filobasidiales	Filobasidiaceae	Naganishia	uncl. Naganishia	13
Bofpari1	A5_3	701	ba2e4524e404d77a3ae8f67a8610d860	Fungi	Basidiomycota	Tremellomycetes	Filobasidiales	Filobasidiaceae	Naganishia	uncl. Naganishia	13
Bofpari1	A5_3	708	9b92d5182a4abd9954fe79f170c82f6a	Fungi	Basidiomycota	Tremellomycetes	Filobasidiales	Filobasidiaceae	Naganishia	uncl. Naganishia	98
Bofpari1	A5_2	711	3ad50b7cb472f17e4cd138e0b371dfda	Fungi	Basidiomycota	Tremellomycetes	Filobasidiales	Filobasidiaceae	Naganishia	uncl. Naganishia	132
Bofpari1	A5_3	711	3ad50b7cb472f17e4cd138e0b371dfda	Fungi	Basidiomycota	Tremellomycetes	Filobasidiales	Filobasidiaceae	Naganishia	uncl. Naganishia	33
Bofpari1	A5_3	714	e6f05e8c27d6b5fdf1874d173d400605	Fungi	Basidiomycota	Tremellomycetes	Filobasidiales	Filobasidiaceae	Naganishia	uncl. Naganishia	37
Bofpari1	A5_3	716	982f465bcbb8196f2ccbfd46a51a129b	Fungi	Basidiomycota	Tremellomycetes	Filobasidiales	Filobasidiaceae	Naganishia	uncl. Naganishia	19
Bofpari1	A5_2	718	f68e4b99790fed994eb1b5b5a43e6d6a	Fungi	Basidiomycota	Tremellomycetes	Filobasidiales	Filobasidiaceae	Naganishia	Naganishia bhutanensis	367
Bofpari1	A5_3	718	f68e4b99790fed994eb1b5b5a43e6d6a	Fungi	Basidiomycota	Tremellomycetes	Filobasidiales	Filobasidiaceae	Naganishia	Naganishia bhutanensis	165
Bofpari1	A5_2	719	bce029b4d1a1b925210143b3a4bf6f6a	Fungi	Basidiomycota	Tremellomycetes	Filobasidiales	Filobasidiaceae	Naganishia	Naganishia bhutanensis	28
Bofpari1	A5_2	720	8dce2a1316bb0aaa9ccc9d1c730c6d4d	Fungi	Basidiomycota	Tremellomycetes	Filobasidiales	Filobasidiaceae	Naganishia	uncl. Naganishia	12
Bofpari1	A5_2	721	479e85b589f2f3c06497580d61cba666	Fungi	Basidiomycota	Tremellomycetes	Filobasidiales	Filobasidiaceae	Naganishia	uncl. Naganishia	19
Bofpari1	A5_3	721	479e85b589f2f3c06497580d61cba666	Fungi	Basidiomycota	Tremellomycetes	Filobasidiales	Filobasidiaceae	Naganishia	uncl. Naganishia	19
Bofpari1	A5_2	722	38c9cd08da73676eaed67e8bb3a5b2b2	Fungi	Basidiomycota	Tremellomycetes	Filobasidiales	Filobasidiaceae	Naganishia	uncl. Naganishia	15
Bofpari1	A5_3	722	38c9cd08da73676eaed67e8bb3a5b2b2	Fungi	Basidiomycota	Tremellomycetes	Filobasidiales	Filobasidiaceae	Naganishia	uncl. Naganishia	11
Bofpari1	A5_3	726	82f5dc71999f6a2b95d6260d3f1be737	Fungi	Basidiomycota	Tremellomycetes	uncl. Tremellomycetes	uncl. Tremellomycetes	uncl. Tremellomycetes	uncl. Tremellomycetes	14
Bofpari1	A5_3	728	735e9ec74f0e8a572885b921b8a9834d	Fungi	Basidiomycota	Tremellomycetes	Filobasidiales	Filobasidiaceae	Naganishia	uncl. Naganishia	135
Bofpari1	A5_2	728	735e9ec74f0e8a572885b921b8a9834d	Fungi	Basidiomycota	Tremellomycetes	Filobasidiales	Filobasidiaceae	Naganishia	uncl. Naganishia	77
Bofpari1	A5_3	729	e80d2afdf5f56ac0e7fd3399ddbf57c9	Fungi	Basidiomycota	Tremellomycetes	Filobasidiales	Filobasidiaceae	Naganishia	uncl. Naganishia	392
Bofpari1	A5_2	729	e80d2afdf5f56ac0e7fd3399ddbf57c9	Fungi	Basidiomycota	Tremellomycetes	Filobasidiales	Filobasidiaceae	Naganishia	uncl. Naganishia	258
Bofpari1	A5_3	734	0e4236978410572a9a3950fdf083715b	Fungi	Basidiomycota	Tremellomycetes	Tremellales	Bulleribasidiaceae	Dioszegia	uncl. Dioszegia	7
Bofpari1	A5_2	738	43bf546533903fde3a202894b9ae16a6	Fungi	Basidiomycota	Tremellomycetes	Tremellales	Bulleribasidiaceae	Dioszegia	uncl. Dioszegia	14
Bofpari1	A5_1	741	a915b04dab6a7c488c8967453e3064d8	Fungi	Ascomycota	Dothideomycetes	Venturiales	uncl. Venturiales	uncl. Venturiales	uncl. Venturiales	399
Bofpari1	A5_1	742	8204727e19484807720864c73d4d35b4	Fungi	Ascomycota	Dothideomycetes	Venturiales	Sympoventuriaceae	Fusicladium	Fusicladium fagi	325
Bofpari1	A5_3	742	18ab6c8b2f7897c1a54c281f646c50a5	Fungi	Basidiomycota	Tremellomycetes	Tremellales	Bulleribasidiaceae	Dioszegia	uncl. Dioszegia	4
Bofpari1	A5_1	743	ac3b693c8f55b4fde5dd5964bbdf4c40	Fungi	Ascomycota	Dothideomycetes	Venturiales	Venturiaceae	uncl. Venturiaceae	uncl. Venturiaceae	48
Bofpari1	A5_2	744	37362d87feef1799d338c2b35cd65a11	Fungi	Basidiomycota	Tremellomycetes	Tremellales	Bulleribasidiaceae	Dioszegia	uncl. Dioszegia	18
Bofpari1	A5_2	753	791818c1d3eedffcde359dca89487d75	Fungi	uncl. Fungi	uncl. Fungi	uncl. Fungi	uncl. Fungi	uncl. Fungi	uncl. Fungi	10
Bofpari1	A5_1	756	024208859e85cf55a8210414d92f4a47	Fungi	uncl. Fungi	uncl. Fungi	uncl. Fungi	uncl. Fungi	uncl. Fungi	uncl. Fungi	4
Bofpari1	A5_2	760	b5fccf207af51cd95533d5087bcd01d7	Fungi	uncl. Fungi	uncl. Fungi	uncl. Fungi	uncl. Fungi	uncl. Fungi	uncl. Fungi	10
Bofpari1	A5_1	763	7abf37493b1b7d1a340a5080b6f1bfa2	Fungi	Ascomycota	Eurotiomycetes	Chaetothyriales	Herpotrichiellaceae	uncl. Herpotrichiellaceae	uncl. Herpotrichiellaceae	11
Bofpari1	A5_1	771	e2447e7531b65da8d27e4bc13f99c99c	Fungi	Ascomycota	Eurotiomycetes	Chaetothyriales	Herpotrichiellaceae	Exophiala	uncl. Exophiala	4
Bofpari1	A5_2	775	3cc250dffeff25099071eef334f685b1	Fungi	Basidiomycota	Tremellomycetes	Tremellales	Bulleribasidiaceae	Vishniacozyma	Vishniacozyma heimaeyensis	11
Bofpari1	A5_1	779	98a19e9530e3088201bcbd230a8e7a2f	Fungi	Ascomycota	Eurotiomycetes	Chaetothyriales	Herpotrichiellaceae	Exophiala	Exophiala crusticola	18
Bofpari1	A5_3	780	13e4a3ccb601764f6f0327f84b25e9a9	Fungi	Basidiomycota	Tremellomycetes	Tremellales	Bulleribasidiaceae	Vishniacozyma	Vishniacozyma tephrensis	10
Bofpari1	A5_3	786	23d52f7f38436a0ca995e5bb279892c5	Fungi	Basidiomycota	Tremellomycetes	Tremellales	Bulleribasidiaceae	Vishniacozyma	Vishniacozyma victoriae	66
Bofpari1	A5_2	786	23d52f7f38436a0ca995e5bb279892c5	Fungi	Basidiomycota	Tremellomycetes	Tremellales	Bulleribasidiaceae	Vishniacozyma	Vishniacozyma victoriae	40
Bofpari1	A5_1	797	6b171654d49096fda41c7244954d59e9	Fungi	Ascomycota	Eurotiomycetes	Chaetothyriales	Herpotrichiellaceae	uncl. Herpotrichiellaceae	uncl. Herpotrichiellaceae	6
Bofpari1	A5_1	814	c73d09a7aecc850b5764c4dd0e8317fc	Fungi	Ascomycota	Eurotiomycetes	Chaetothyriales	Trichomeriaceae	uncl. Trichomeriaceae	uncl. Trichomeriaceae	17
Bofpari1	A5_3	824	3f234f8b03bf5be7610c79e20c87b80f	Fungi	Basidiomycota	Tremellomycetes	Tremellales	Tremellaceae	Cryptococcus	uncl. Cryptococcus	4
Bofpari1	A5_2	825	f4b58040dacd7de095bf080ad94cec7d	Fungi	Basidiomycota	Tremellomycetes	Tremellales	Tremellaceae	Cryptococcus	uncl. Cryptococcus	12
Bofpari1	A5_2	826	a94fe1b1d8e2bc0cee1e3947baf45e34	Fungi	Basidiomycota	Tremellomycetes	Tremellales	uncl. Tremellales	uncl. Tremellales	uncl. Tremellales	10
Bofpari1	A5_1	833	ac3f7f2a5875ec20eda8fd5d616cc563	Fungi	uncl. Fungi	uncl. Fungi	uncl. Fungi	uncl. Fungi	uncl. Fungi	uncl. Fungi	103
Bofpari1	A5_2	833	85ee51a011ee50c87c217c94247de0cb	Fungi	Basidiomycota	Tremellomycetes	Tremellales	Rhynchogastremataceae	Papiliotrema	uncl. Papiliotrema	6
Bofpari1	A5_1	837	47cb7e94feaf80a156e6488157a52950	Fungi	Ascomycota	uncl. Ascomycota	uncl. Ascomycota	uncl. Ascomycota	uncl. Ascomycota	uncl. Ascomycota	22
Bofpari1	A5_1	845	fdf434a3b9da5090dc9fd51ea713ef5d	Fungi	Ascomycota	Eurotiomycetes	Chaetothyriales	Chaetothyriales fam Incertae sedis	Neophaeococcomyces	uncl. Neophaeococcomyces	58
Bofpari1	A5_1	853	bebd4c1b20ca7692c984f40053a441a4	Fungi	Ascomycota	Sordariomycetes	Xylariales	Microdochiaceae	Microdochium	Microdochium lycopodinum	6
Bofpari1	A5_3	856	74e8acf8975c58d5f98f21b91f817505	Fungi	Basidiomycota	Tremellomycetes	Trichosporonales	Trichosporonaceae	Cutaneotrichosporon	Cutaneotrichosporon debeurmannianum	52
Bofpari1	A5_1	856	4641951ea8fa2be42ecb6b0935cf1216	Fungi	Ascomycota	uncl. Ascomycota	uncl. Ascomycota	uncl. Ascomycota	uncl. Ascomycota	uncl. Ascomycota	5
Bofpari1	A5_2	858	baafdabd66fa85b489915f85ae6fcf7e	Fungi	Basidiomycota	Tremellomycetes	Trichosporonales	Trichosporonaceae	Trichosporon	uncl. Trichosporon	9
Bofpari1	A5_2	866	9e78d0789629e6392ffbf3d215b7211e	Fungi	Basidiomycota	Tremellomycetes	Tremellales	Cryptococcaceae	Kwoniella	uncl. Kwoniella	1
Bofpari1	A5_1	867	4da051b2bfe30e6a8d979a6a937d7871	Fungi	Ascomycota	uncl. Ascomycota	uncl. Ascomycota	uncl. Ascomycota	uncl. Ascomycota	uncl. Ascomycota	12
Bofpari1	A5_3	872	e713982117c2be82c261b9922b11db6f	Fungi	Basidiomycota	Tremellomycetes	Tremellales	uncl. Tremellales	uncl. Tremellales	uncl. Tremellales	8
Bofpari1	A5_3	879	a92a47924fcc4854f0c6b703c41c2c9c	Fungi	Ascomycota	uncl. Ascomycota	uncl. Ascomycota	uncl. Ascomycota	uncl. Ascomycota	uncl. Ascomycota	6
Bofpari1	A5_1	881	6851b8357b6f4c462b697fa51f615cc9	Fungi	Ascomycota	Sordariomycetes	Diaporthales	Gnomoniaceae	Gnomoniopsis	uncl. Gnomoniopsis	11
Bofpari1	A5_2	885	dbc813400504d99a356d8bf0503358e4	Fungi	Ascomycota	Saccharomycetes	Saccharomycetales	Lipomycetaceae	Lipomyces	Lipomyces lipofer	4
Bofpari1	A5_2	886	c953de6a261134813fec14c2735d29a5	Fungi	Ascomycota	Saccharomycetes	Saccharomycetales	Lipomycetaceae	Lipomyces	Lipomyces lipofer	21
Bofpari1	A5_3	888	c1d2459ecc88f7461de2abdaa4b681e5	Fungi	Ascomycota	Saccharomycetes	Saccharomycetales	Lipomycetaceae	Lipomyces	Lipomyces lipofer	17
Bofpari1	A5_1	895	240e63ddd372fc66fb85ec530a991998	Fungi	Ascomycota	Sordariomycetes	Hypocreales	Nectriaceae	uncl. Nectriaceae	uncl. Nectriaceae	24
Bofpari1	A5_1	899	9baadd58cbfe73844b4d5c0947cabf3d	Fungi	Ascomycota	Sordariomycetes	Hypocreales	Nectriaceae	uncl. Nectriaceae	uncl. Nectriaceae	16
Bofpari1	A5_2	904	fe9772590d45713ec5058e9ab73fafd3	Fungi	Ascomycota	Pezizomycetes	Pezizales	Pezizaceae	Iodophanus	uncl. Iodophanus	17
Bofpari1	A5_3	904	fe9772590d45713ec5058e9ab73fafd3	Fungi	Ascomycota	Pezizomycetes	Pezizales	Pezizaceae	Iodophanus	uncl. Iodophanus	3
Bofpari1	A5_1	907	be16554bf3a26d3aa1b8bff7ccf391dd	Fungi	Ascomycota	Sordariomycetes	Hypocreales	Hypocreaceae	Trichoderma	uncl. Trichoderma	23
Bofpari1	A5_2	914	64805df7f1a627cd1ff350975bc40255	Fungi	Ascomycota	Pezizomycetes	Pezizales	Pezizaceae	Peziza	uncl. Peziza	16
Bofpari1	A5_1	915	fa15d2ed308b1f1ef9696bbd14c272dd	Fungi	Ascomycota	Sordariomycetes	Hypocreales	uncl. Hypocreales	uncl. Hypocreales	uncl. Hypocreales	30
Bofpari1	A5_1	918	492ea00188cb3446767652b22200f464	Fungi	Ascomycota	Sordariomycetes	Hypocreales	Nectriaceae	uncl. Nectriaceae	uncl. Nectriaceae	7
Bofpari1	A5_1	925	deeddd9dd2c116c3b76d2652550a1c09	Fungi	Ascomycota	Sordariomycetes	Hypocreales	Nectriaceae	Ilyonectria	Ilyonectria mors-panacis	31
Bofpari1	A5_1	926	77502ea4b4203693e76de9f1b70f1ea8	Fungi	Ascomycota	Sordariomycetes	Hypocreales	Hypocreales fam Incertae sedis	Sarocladium	Sarocladium summerbellii	16
Bofpari1	A5_1	929	58b6958233e4083c0b70bf89111310c6	Fungi	Ascomycota	Sordariomycetes	Hypocreales	uncl. Hypocreales	uncl. Hypocreales	uncl. Hypocreales	6
Bofpari1	A5_1	930	a8c0d1385b7fba32cbbed9aeeb527bd1	Fungi	Ascomycota	Sordariomycetes	Hypocreales	Hypocreales fam Incertae sedis	Acremonium	uncl. Acremonium	10
Bofpari1	A5_2	934	af9996ddcfcd77fe5e40bc9befd08ba6	Fungi	Mucoromycota	Umbelopsidomycetes	Umbelopsidales	Umbelopsidaceae	Umbelopsis	Umbelopsis vinacea	11
Bofpari1	A5_1	953	e1abe5e29932a9600b3cfcf369f81210	Fungi	Ascomycota	Sordariomycetes	Hypocreales	uncl. Hypocreales	uncl. Hypocreales	uncl. Hypocreales	10
Bofpari1	A5_2	962	4eba3ffcdac85f7ee4ad643513d96539	Fungi	uncl. Fungi	uncl. Fungi	uncl. Fungi	uncl. Fungi	uncl. Fungi	uncl. Fungi	7
Bofpari1	A5_1	964	2a67fd191440f8b89b151b15f9dfb35b	Fungi	Ascomycota	Sordariomycetes	Glomerellales	Plectosphaerellaceae	Plectosphaerella	uncl. Plectosphaerella	20
Bofpari1	A5_2	964	fa1487502606ebca8d76e694b5adef60	Fungi	Ascomycota	uncl. Ascomycota	uncl. Ascomycota	uncl. Ascomycota	uncl. Ascomycota	uncl. Ascomycota	14
Bofpari1	A5_1	975	0c3bdbf9f0ec701ec4358512eea07bdf	Fungi	Ascomycota	Sordariomycetes	Coniochaetales	Coniochaetaceae	Coniochaeta	Coniochaeta verticillata	23
Bofpari1	A5_1	980	6130567fbde6a711a17ab1d4d53d9b88	Fungi	Ascomycota	uncl. Ascomycota	uncl. Ascomycota	uncl. Ascomycota	uncl. Ascomycota	uncl. Ascomycota	9
Bofpari1	A5_1	982	77da78826d505a7a86fd4952c7609426	Fungi	Ascomycota	Sordariomycetes	Coniochaetales	Coniochaetaceae	Coniochaeta	uncl. Coniochaeta	34
Bofpari1	A5_1	983	9ab05faf2f58cf6e8ddb49ae6925f79c	Fungi	Ascomycota	Sordariomycetes	Coniochaetales	Coniochaetaceae	Coniochaeta	Coniochaeta polymorpha	189
Bofpari1	A5_1	987	2af8c2a7eeab6e182f673c446c0908c5	Fungi	Ascomycota	Sordariomycetes	Coniochaetales	Coniochaetaceae	Coniochaeta	uncl. Coniochaeta	42
Bofpari1	A5_1	988	5ab24a03bd4a38ec142ad2c9423286ba	Fungi	Ascomycota	Sordariomycetes	Coniochaetales	Coniochaetaceae	Coniochaeta	uncl. Coniochaeta	18
Bofpari1	A5_2	989	f8652a14cf702e646f3334a0a4527e64	Fungi	Ascomycota	Sordariomycetes	Lulworthiales	Lulworthiaceae	Lulwoana	uncl. Lulwoana	16
Bofpari1	A5_1	991	0f34c34afa151853406388bd1b31e33f	Fungi	Ascomycota	Sordariomycetes	Coniochaetales	Coniochaetaceae	Coniochaeta	uncl. Coniochaeta	18
Bofpari1	A5_1	996	4b5abe64c8934edaaac482a731f15279	Fungi	Ascomycota	Sordariomycetes	Coniochaetales	Coniochaetaceae	uncl. Coniochaetaceae	uncl. Coniochaetaceae	31
Bofpari1	A5_2	996	9b3b31347f139630ab82b249f9265150	Fungi	Ascomycota	Leotiomycetes	Helotiales	uncl. Helotiales	uncl. Helotiales	uncl. Helotiales	6
Bofpari1	A5_1	1002	bce89e0babd14d7bd33baca29d1eba65	Fungi	Ascomycota	Sordariomycetes	Coniochaetales	Coniochaetaceae	Coniochaeta	uncl. Coniochaeta	18
Bofpari1	A5_1	1005	4c96ac089d26f978373dfd798de96ee5	Fungi	Ascomycota	Sordariomycetes	Coniochaetales	Coniochaetaceae	Coniochaeta	uncl. Coniochaeta	41
Bofpari1	A5_2	1006	3193641c0eb5f1e41ac863b7f3be179c	Fungi	Ascomycota	uncl. Ascomycota	uncl. Ascomycota	uncl. Ascomycota	uncl. Ascomycota	uncl. Ascomycota	13
Bofpari1	A5_3	1007	289afbda125a4c2660ccdf90fd059858	Fungi	Ascomycota	uncl. Ascomycota	uncl. Ascomycota	uncl. Ascomycota	uncl. Ascomycota	uncl. Ascomycota	9
Bofpari1	A5_3	1011	bc190b10fa3653a2b0da5a597f0826b7	Fungi	Ascomycota	Lecanoromycetes	uncl. Lecanoromycetes	uncl. Lecanoromycetes	uncl. Lecanoromycetes	uncl. Lecanoromycetes	20
Bofpari1	A5_2	1016	b665468e6a8ad7bc2e197421ae156733	Fungi	Ascomycota	Dothideomycetes	Acrospermales	Acrospermales fam Incertae sedis	Leptodiscella	Leptodiscella africana	15
Bofpari1	A5_2	1018	96c31d7710ca8b59f8b887de9d7f7908	Fungi	uncl. Fungi	uncl. Fungi	uncl. Fungi	uncl. Fungi	uncl. Fungi	uncl. Fungi	13
Bofpari1	A5_1	1019	ea6ebf506ac340a779ae4a202a97cb98	Fungi	Ascomycota	Sordariomycetes	Coniochaetales	Coniochaetaceae	uncl. Coniochaetaceae	uncl. Coniochaetaceae	29
Bofpari1	A5_2	1023	48eeb60a7a5f4237725a3ffc3c14f955	Fungi	uncl. Fungi	uncl. Fungi	uncl. Fungi	uncl. Fungi	uncl. Fungi	uncl. Fungi	131
Bofpari1	A5_3	1023	48eeb60a7a5f4237725a3ffc3c14f955	Fungi	uncl. Fungi	uncl. Fungi	uncl. Fungi	uncl. Fungi	uncl. Fungi	uncl. Fungi	111
Bofpari1	A5_2	1024	211e2b67b08443f50c917e7221e5a7e7	Fungi	uncl. Fungi	uncl. Fungi	uncl. Fungi	uncl. Fungi	uncl. Fungi	uncl. Fungi	20
Bofpari1	A5_1	1024	6e22872a2ba39f95739e2bd1ca856d0d	Fungi	Ascomycota	Sordariomycetes	Coniochaetales	Coniochaetaceae	Coniochaeta	uncl. Coniochaeta	15
Bofpari1	A5_1	1029	ff3bc4ca40fe657d5cc970c56531a33c	Fungi	Ascomycota	Sordariomycetes	Coniochaetales	Coniochaetaceae	Coniochaeta	uncl. Coniochaeta	9
Bofpari1	A5_2	1031	dd4147229380c60dde0e62b48f19a795	Fungi	uncl. Fungi	uncl. Fungi	uncl. Fungi	uncl. Fungi	uncl. Fungi	uncl. Fungi	22
Bofpari1	A5_2	1046	9da7b525b454b4964ebe05daae74b8f7	Fungi	Ascomycota	uncl. Ascomycota	uncl. Ascomycota	uncl. Ascomycota	uncl. Ascomycota	uncl. Ascomycota	9
Bofpari1	A5_1	1049	103420dd6a13a733c54b2ec8eab077ad	Fungi	Ascomycota	Sordariomycetes	Coniochaetales	Coniochaetaceae	Coniochaeta	uncl. Coniochaeta	39
Bofpari1	A5_2	1054	8a9c66ecaf512437b31e117af48494f0	Fungi	Ascomycota	Eurotiomycetes	Onygenales	Onygenales fam Incertae sedis	Chrysosporium	uncl. Chrysosporium	8
Bofpari1	A5_3	1058	4d363710991602a2df213a69661c8752	Fungi	Ascomycota	Eurotiomycetes	Onygenales	uncl. Onygenales	uncl. Onygenales	uncl. Onygenales	6
Bofpari1	A5_3	1060	eeab78b7f65b1fab6bd1c881f30a22fa	Fungi	Ascomycota	Eurotiomycetes	Onygenales	Onygenaceae	Auxarthron	uncl. Auxarthron	31
Bofpari1	A5_2	1060	eeab78b7f65b1fab6bd1c881f30a22fa	Fungi	Ascomycota	Eurotiomycetes	Onygenales	Onygenaceae	Auxarthron	uncl. Auxarthron	22
Bofpari1	A5_1	1062	ff331860f7c2986cf7d15b66cf19f6db	Fungi	Ascomycota	Sordariomycetes	Coniochaetales	Coniochaetaceae	uncl. Coniochaetaceae	uncl. Coniochaetaceae	28
Bofpari1	A5_3	1063	b3dd76fac8d6e2632606ec0d73da6bab	Fungi	uncl. Fungi	uncl. Fungi	uncl. Fungi	uncl. Fungi	uncl. Fungi	uncl. Fungi	4
Bofpari1	A5_1	1065	2f7471586c819d8592bf6e3a3bc33681	Fungi	uncl. Fungi	uncl. Fungi	uncl. Fungi	uncl. Fungi	uncl. Fungi	uncl. Fungi	55
Bofpari1	A5_1	1067	50f763f95e264bb0a615e90f1ca88feb	Fungi	Ascomycota	Sordariomycetes	Coniochaetales	Coniochaetaceae	Coniochaeta	Coniochaeta acaciae	22
Bofpari1	A5_1	1070	7441f554ed845f4f8ac1fc5a0307ad7f	Fungi	Ascomycota	Sordariomycetes	Sordariales	uncl. Sordariales	uncl. Sordariales	uncl. Sordariales	684
Bofpari1	A5_3	1070	bb28019649329625426b9f9ddf8843ea	Fungi	Ascomycota	Eurotiomycetes	Eurotiales	Trichocomaceae	Sagenomella	uncl. Sagenomella	13
Bofpari1	A5_1	1071	b2647fa4dc8429eac1d3856d54faec43	Fungi	Ascomycota	Sordariomycetes	Sordariales	Lasiosphaeriaceae	uncl. Lasiosphaeriaceae	uncl. Lasiosphaeriaceae	42
Bofpari1	A5_1	1072	a1cb7ef4579ec2afdb0dbf38a8c01299	Fungi	Ascomycota	Sordariomycetes	Sordariales	Lasiosphaeriaceae	uncl. Lasiosphaeriaceae	uncl. Lasiosphaeriaceae	44
Bofpari1	A5_3	1072	a59c8d3038f7829b6ee8bda5abaa6f5f	Fungi	Ascomycota	Eurotiomycetes	uncl. Eurotiomycetes	uncl. Eurotiomycetes	uncl. Eurotiomycetes	uncl. Eurotiomycetes	5
Bofpari1	A5_2	1073	d82db09086481c9bc6c51847fd348f12	Fungi	Ascomycota	Eurotiomycetes	Onygenales	Ajellomycetaceae	uncl. Ajellomycetaceae	uncl. Ajellomycetaceae	14
Bofpari1	A5_3	1073	d82db09086481c9bc6c51847fd348f12	Fungi	Ascomycota	Eurotiomycetes	Onygenales	Ajellomycetaceae	uncl. Ajellomycetaceae	uncl. Ajellomycetaceae	8
Bofpari1	A5_2	1077	0cfdbf68187faf953dbe00be648945c9	Fungi	Ascomycota	uncl. Ascomycota	uncl. Ascomycota	uncl. Ascomycota	uncl. Ascomycota	uncl. Ascomycota	24
Bofpari1	A5_1	1079	579c96a54d2e8bc94bb37dd73ecc4d5c	Fungi	Ascomycota	Sordariomycetes	Sordariales	Lasiosphaeriaceae	Schizothecium	uncl. Schizothecium	74
Bofpari1	A5_2	1084	20ab5574eb2894a83efbbd883d542d51	Fungi	Ascomycota	Eurotiomycetes	uncl. Eurotiomycetes	uncl. Eurotiomycetes	uncl. Eurotiomycetes	uncl. Eurotiomycetes	13
Bofpari1	A5_1	1089	c6b1dd9bf067e21e3c394f980706caa3	Fungi	Ascomycota	Sordariomycetes	Sordariales	Lasiosphaeriaceae	uncl. Lasiosphaeriaceae	uncl. Lasiosphaeriaceae	40
Bofpari1	A5_3	1089	53da9184cc79f864290652cbac81290b	Fungi	Ascomycota	Eurotiomycetes	Eurotiales	Trichocomaceae	Talaromyces	Talaromyces rugulosus	12
Bofpari1	A5_3	1091	5f236fa2835afc00089e64910f832983	Fungi	Ascomycota	Eurotiomycetes	Eurotiales	Aspergillaceae	Aspergillus	Aspergillus insolitus	16
Bofpari1	A5_3	1099	14649c5da40e19c863687c37397167c8	Fungi	Ascomycota	Eurotiomycetes	Eurotiales	Aspergillaceae	Aspergillus	uncl. Aspergillus	6
Bofpari1	A5_3	1101	4725922af07e3ac8ae5cf8cee493b841	Fungi	Ascomycota	Eurotiomycetes	Eurotiales	Aspergillaceae	Aspergillus	uncl. Aspergillus	16
Bofpari1	A5_1	1107	c3e94cee8ba1bd64815c94f0106badf9	Fungi	Ascomycota	Sordariomycetes	Sordariales	Lasiosphaeriaceae	Cercophora	uncl. Cercophora	24
Bofpari1	A5_2	1108	0071b2003797e179ff0f42d1df8b7ec1	Fungi	Ascomycota	Eurotiomycetes	Eurotiales	Aspergillaceae	Penicillium	uncl. Penicillium	96
Bofpari1	A5_3	1109	b6886aadd83e5cdd6d934e8f89332350	Fungi	Ascomycota	Eurotiomycetes	Eurotiales	Aspergillaceae	Penicillium	uncl. Penicillium	27
Bofpari1	A5_2	1115	f494d21e9ab515bfa58afda0dd8b974a	Fungi	Ascomycota	Eurotiomycetes	Eurotiales	Aspergillaceae	Penicillium	uncl. Penicillium	75
Bofpari1	A5_3	1116	adc4c4ff8294513c63769581ef143e57	Fungi	Ascomycota	Eurotiomycetes	Eurotiales	Aspergillaceae	Penicillium	uncl. Penicillium	32
Bofpari1	A5_2	1117	07877e7643eacae7db0add638a5f52fd	Fungi	Ascomycota	Eurotiomycetes	Eurotiales	Aspergillaceae	Penicillium	Penicillium roseopurpureum	18
Bofpari1	A5_3	1118	b4ae182a5f6fcba91cfbb2591a49d2b0	Fungi	Ascomycota	Eurotiomycetes	Eurotiales	Aspergillaceae	Penicillium	Penicillium roseopurpureum	27
Bofpari1	A5_1	1119	f309cf1d165ab69ea0d27d3ea9e49492	Fungi	Ascomycota	Sordariomycetes	Sordariales	uncl. Sordariales	uncl. Sordariales	uncl. Sordariales	38
Bofpari1	A5_3	1121	cfa658d5aecc633349eb46f3ebb5f85d	Fungi	Ascomycota	Eurotiomycetes	Eurotiales	Aspergillaceae	Penicillium	uncl. Penicillium	19
Bofpari1	A5_1	1122	d1fb3f5433528cde40fccac6f4b9cac8	Fungi	Ascomycota	Sordariomycetes	Sordariales	Chaetomiaceae	uncl. Chaetomiaceae	uncl. Chaetomiaceae	139
Bofpari1	A5_2	1122	1b5401782d47c9cbb0dbaeeccf23ce73	Fungi	Ascomycota	Eurotiomycetes	Eurotiales	Aspergillaceae	Penicillium	uncl. Penicillium	39
Bofpari1	A5_3	1122	1b5401782d47c9cbb0dbaeeccf23ce73	Fungi	Ascomycota	Eurotiomycetes	Eurotiales	Aspergillaceae	Penicillium	uncl. Penicillium	24
Bofpari1	A5_2	1124	71d206f96a075461c815c1eed3cc52ea	Fungi	Ascomycota	Eurotiomycetes	Eurotiales	Aspergillaceae	Penicillium	Penicillium onobense	6
Bofpari1	A5_1	1125	db912d68ac0e66139e3fd19e9287ff6f	Fungi	Ascomycota	Sordariomycetes	Sordariales	Chaetomiaceae	Chaetomium	uncl. Chaetomium	13
Bofpari1	A5_2	1126	962a72a6b0e8a2077bd5650f81a9f0e4	Fungi	Ascomycota	Eurotiomycetes	Eurotiales	Aspergillaceae	Penicillium	uncl. Penicillium	41
Bofpari1	A5_3	1126	962a72a6b0e8a2077bd5650f81a9f0e4	Fungi	Ascomycota	Eurotiomycetes	Eurotiales	Aspergillaceae	Penicillium	uncl. Penicillium	31
Bofpari1	A5_3	1128	e0694401e600184988bfafddf3d825c1	Fungi	Ascomycota	Eurotiomycetes	Eurotiales	Aspergillaceae	Penicillium	uncl. Penicillium	20
Bofpari1	A5_3	1130	38599dee3ffdd5bbef695a2027a64e5d	Fungi	Ascomycota	Eurotiomycetes	Eurotiales	Aspergillaceae	Penicillium	uncl. Penicillium	27
Bofpari1	A5_2	1133	54b9486f3153cd3415f8fbc044c55fb4	Fungi	Ascomycota	Eurotiomycetes	Eurotiales	Aspergillaceae	Penicillium	uncl. Penicillium	14
Bofpari1	A5_2	1134	5d3b922a6aa194ac206e6d65c4985a67	Fungi	Ascomycota	Eurotiomycetes	Eurotiales	Aspergillaceae	Penicillium	uncl. Penicillium	17
Bofpari1	A5_3	1134	5d3b922a6aa194ac206e6d65c4985a67	Fungi	Ascomycota	Eurotiomycetes	Eurotiales	Aspergillaceae	Penicillium	uncl. Penicillium	11
Bofpari1	A5_3	1137	be9e36ebc336f9a80f0b7a0042d6be0d	Fungi	Ascomycota	Eurotiomycetes	Eurotiales	Aspergillaceae	Penicillium	uncl. Penicillium	27
Bofpari1	A5_2	1137	be9e36ebc336f9a80f0b7a0042d6be0d	Fungi	Ascomycota	Eurotiomycetes	Eurotiales	Aspergillaceae	Penicillium	uncl. Penicillium	18
Bofpari1	A5_1	1137	3a55396fd2fdd48b44d3ac44fe019253	Fungi	Ascomycota	Sordariomycetes	Sordariales	Chaetomiaceae	uncl. Chaetomiaceae	uncl. Chaetomiaceae	10
Bofpari1	A5_2	1138	eaa85932f95e7005ca67efdce670cc67	Fungi	Ascomycota	Eurotiomycetes	Eurotiales	Aspergillaceae	Penicillium	uncl. Penicillium	11
Bofpari1	A5_3	1139	51f4314d0c54cbfbd32abdce4217f4e2	Fungi	Ascomycota	Eurotiomycetes	Eurotiales	Aspergillaceae	Penicillium	uncl. Penicillium	58
Bofpari1	A5_2	1141	1e19db7059290a953d76ad2fee6ae03d	Fungi	Ascomycota	Eurotiomycetes	Eurotiales	Aspergillaceae	Penicillium	uncl. Penicillium	41
Bofpari1	A5_1	1142	1d1e88ef8f8b333c842688e8e8fda0c2	Fungi	Ascomycota	Sordariomycetes	Sordariales	Chaetomiaceae	Botryotrichum	uncl. Botryotrichum	33
Bofpari1	A5_2	1144	f35cb9ae7bec786455e48081c41c743c	Fungi	Ascomycota	Eurotiomycetes	Eurotiales	Aspergillaceae	Penicillium	uncl. Penicillium	167
Bofpari1	A5_3	1144	f35cb9ae7bec786455e48081c41c743c	Fungi	Ascomycota	Eurotiomycetes	Eurotiales	Aspergillaceae	Penicillium	uncl. Penicillium	155
Bofpari1	A5_2	1146	6b24cf5df4b440e0406eb0e70a1abb7b	Fungi	Ascomycota	Eurotiomycetes	Eurotiales	Aspergillaceae	Penicillium	uncl. Penicillium	11
Bofpari1	A5_1	1149	9b8ebe0aa1a574a60438d4cf2515ffd5	Fungi	Ascomycota	Lecanoromycetes	Acarosporales	Acarosporaceae	Acarospora	uncl. Acarospora	8
Bofpari1	A5_1	1152	d860acc0c7ff1c17aa2ea265d99ded80	Fungi	uncl. Fungi	uncl. Fungi	uncl. Fungi	uncl. Fungi	uncl. Fungi	uncl. Fungi	20
Bofpari1	A5_3	1153	e3490df755b80138ec231fd5797e97cd	Fungi	Ascomycota	Eurotiomycetes	Eurotiales	Aspergillaceae	Penicillium	uncl. Penicillium	145
Bofpari1	A5_2	1153	e3490df755b80138ec231fd5797e97cd	Fungi	Ascomycota	Eurotiomycetes	Eurotiales	Aspergillaceae	Penicillium	uncl. Penicillium	136
Bofpari1	A5_2	1154	98a037a0598c68c3f7ec7ca5a0672233	Fungi	Ascomycota	Eurotiomycetes	Eurotiales	Aspergillaceae	Penicillium	uncl. Penicillium	75
Bofpari1	A5_3	1159	08fa1218a80fe2a2ff9df682915aace3	Fungi	Ascomycota	Eurotiomycetes	Eurotiales	Aspergillaceae	Penicillium	uncl. Penicillium	21
Bofpari1	A5_1	1159	af7861df0a1781bb48b0df72aa2e8020	Fungi	uncl. Fungi	uncl. Fungi	uncl. Fungi	uncl. Fungi	uncl. Fungi	uncl. Fungi	15
Bofpari1	A5_1	1160	90eb50f63a6320db4b1a8b92b566d7f7	Fungi	uncl. Fungi	uncl. Fungi	uncl. Fungi	uncl. Fungi	uncl. Fungi	uncl. Fungi	13
Bofpari1	A5_2	1165	5483c95b1c1fa785640ed741104739c3	Fungi	Ascomycota	Dothideomycetes	Pleosporales	Sporormiaceae	Westerdykella	uncl. Westerdykella	42
Bofpari1	A5_1	1166	e0f828a8846e8a63f8b300f31656cdfe	Fungi	Ascomycota	uncl. Ascomycota	uncl. Ascomycota	uncl. Ascomycota	uncl. Ascomycota	uncl. Ascomycota	14
Bofpari1	A5_1	1218	8b80658fdf548d4a40323568b4f0a47f	Fungi	Ascomycota	Eurotiomycetes	Eurotiales	Aspergillaceae	Aspergillus	Aspergillus crustosus	4
Bofpari1	A5_1	1224	73075ecd804e384e5e654a57b2574bd1	Fungi	Ascomycota	Eurotiomycetes	Eurotiales	Trichocomaceae	Thermomyces	uncl. Thermomyces	48
Bofpari1	A5_1	1226	77ecc334dd56c5b87d60d006220e8fcb	Fungi	Ascomycota	Eurotiomycetes	Eurotiales	Aspergillaceae	Aspergillus	uncl. Aspergillus	47
Bofpari1	A5_1	1227	7606aa60d9981d509f5e91e9cb575c9f	Fungi	Ascomycota	Eurotiomycetes	Eurotiales	Aspergillaceae	Aspergillus	uncl. Aspergillus	5
Bofpari1	A5_1	1230	6c79b6a1dd5ee8e85a2dd07c798fe18d	Fungi	Ascomycota	Eurotiomycetes	Eurotiales	Aspergillaceae	Monascus	Monascus purpureus	36
Bofpari1	A5_1	1232	a5b1554d400c540a3bb7c0cc8d6fc5e1	Fungi	Ascomycota	Eurotiomycetes	Eurotiales	Thermoascaceae	Thermoascus	Thermoascus crustaceus	82
Bofpari1	A5_1	1233	1598980c9f65a77406ae604cc90d1373	Fungi	Ascomycota	Eurotiomycetes	Eurotiales	Thermoascaceae	Thermoascus	Thermoascus aurantiacus	89
Bofpari1	A5_1	1243	1b5401782d47c9cbb0dbaeeccf23ce73	Fungi	Ascomycota	Eurotiomycetes	Eurotiales	Aspergillaceae	Penicillium	uncl. Penicillium	15
Bofpari1	A5_1	1244	0071b2003797e179ff0f42d1df8b7ec1	Fungi	Ascomycota	Eurotiomycetes	Eurotiales	Aspergillaceae	Penicillium	uncl. Penicillium	25
Bofpari1	A5_1	1245	be9e36ebc336f9a80f0b7a0042d6be0d	Fungi	Ascomycota	Eurotiomycetes	Eurotiales	Aspergillaceae	Penicillium	uncl. Penicillium	9
Bofpari1	A5_2	1246	0b260bc5025dbbf2e7f51c5f75d3fe53	Fungi	Ascomycota	Dothideomycetes	Pleosporales	Sporormiaceae	Westerdykella	uncl. Westerdykella	18
Bofpari1	A5_3	1246	0b260bc5025dbbf2e7f51c5f75d3fe53	Fungi	Ascomycota	Dothideomycetes	Pleosporales	Sporormiaceae	Westerdykella	uncl. Westerdykella	15
Bofpari1	A5_1	1247	51f4314d0c54cbfbd32abdce4217f4e2	Fungi	Ascomycota	Eurotiomycetes	Eurotiales	Aspergillaceae	Penicillium	uncl. Penicillium	16
Bofpari1	A5_1	1248	1e19db7059290a953d76ad2fee6ae03d	Fungi	Ascomycota	Eurotiomycetes	Eurotiales	Aspergillaceae	Penicillium	uncl. Penicillium	26
Bofpari1	A5_1	1250	f35cb9ae7bec786455e48081c41c743c	Fungi	Ascomycota	Eurotiomycetes	Eurotiales	Aspergillaceae	Penicillium	uncl. Penicillium	60
Bofpari1	A5_2	1251	06122d164ae627f3d77ea2129e766341	Fungi	Ascomycota	Dothideomycetes	Pleosporales	uncl. Pleosporales	uncl. Pleosporales	uncl. Pleosporales	55
Bofpari1	A5_3	1251	06122d164ae627f3d77ea2129e766341	Fungi	Ascomycota	Dothideomycetes	Pleosporales	uncl. Pleosporales	uncl. Pleosporales	uncl. Pleosporales	29
Bofpari1	A5_1	1252	744da3a0d9600a4a9875084dd923cab3	Fungi	Ascomycota	Eurotiomycetes	Eurotiales	Aspergillaceae	Penicillium	uncl. Penicillium	11
Bofpari1	A5_2	1252	ad82f85e82c7e8d8c6309e2772e0bcea	Fungi	Ascomycota	Dothideomycetes	Pleosporales	Dictyosporiaceae	uncl. Dictyosporiaceae	uncl. Dictyosporiaceae	6
Bofpari1	A5_2	1255	97a4113fccb8dc7838a8adccd0583c75	Fungi	Ascomycota	Dothideomycetes	Pleosporales	uncl. Pleosporales	uncl. Pleosporales	uncl. Pleosporales	106
Bofpari1	A5_1	1256	e3490df755b80138ec231fd5797e97cd	Fungi	Ascomycota	Eurotiomycetes	Eurotiales	Aspergillaceae	Penicillium	uncl. Penicillium	42
Bofpari1	A5_1	1257	7824f1adb3f57a1a2eb260d3a0bbbc1e	Fungi	Ascomycota	Eurotiomycetes	Eurotiales	Aspergillaceae	Penicillium	uncl. Penicillium	20
Bofpari1	A5_2	1259	e4b353b45a2e83f6990802d9f4aab47b	Fungi	Ascomycota	Dothideomycetes	Pleosporales	uncl. Pleosporales	uncl. Pleosporales	uncl. Pleosporales	16
Bofpari1	A5_3	1263	2217bd57d43d3ba9f0743271c6319d3d	Fungi	Ascomycota	Dothideomycetes	Pleosporales	uncl. Pleosporales	uncl. Pleosporales	uncl. Pleosporales	29
Bofpari1	A5_1	1263	655400c99ab1847fe30c07925d601991	Fungi	Ascomycota	Leotiomycetes	Helotiales	uncl. Helotiales	uncl. Helotiales	uncl. Helotiales	27
Bofpari1	A5_3	1264	46f06a5af6c97f6d2b043706a6e71886	Fungi	Ascomycota	Dothideomycetes	Pleosporales	Lentitheciaceae	uncl. Lentitheciaceae	uncl. Lentitheciaceae	48
Bofpari1	A5_2	1264	46f06a5af6c97f6d2b043706a6e71886	Fungi	Ascomycota	Dothideomycetes	Pleosporales	Lentitheciaceae	uncl. Lentitheciaceae	uncl. Lentitheciaceae	10
Bofpari1	A5_3	1265	651b2e9674c32dfbafae702704cc7d1c	Fungi	Ascomycota	Dothideomycetes	Pleosporales	Lentitheciaceae	Pleurophoma	uncl. Pleurophoma	58
Bofpari1	A5_2	1265	651b2e9674c32dfbafae702704cc7d1c	Fungi	Ascomycota	Dothideomycetes	Pleosporales	Lentitheciaceae	Pleurophoma	uncl. Pleurophoma	16
Bofpari1	A5_2	1275	d8b718d26ea55d9deb97fc40611c4861	Fungi	Ascomycota	Dothideomycetes	Pleosporales	Massarinaceae	Stagonospora	uncl. Stagonospora	82
Bofpari1	A5_1	1281	427779c94eff01005cc27cee1db76f17	Fungi	Ascomycota	Dothideomycetes	Dothideales	Dothioraceae	Hormonema	Hormonema viticola	12
Bofpari1	A5_3	1282	02f8814dc325e52bb154ec89053eb187	Fungi	Ascomycota	Dothideomycetes	Pleosporales	uncl. Pleosporales	uncl. Pleosporales	uncl. Pleosporales	11
Bofpari1	A5_2	1283	56bf9fbedd3b93cb844903c35b710faa	Fungi	Ascomycota	Dothideomycetes	Pleosporales	Didymosphaeriaceae	uncl. Didymosphaeriaceae	uncl. Didymosphaeriaceae	23
Bofpari1	A5_3	1285	0dd13428894a6b89071e1328706dd275	Fungi	Ascomycota	Dothideomycetes	Pleosporales	Didymosphaeriaceae	uncl. Didymosphaeriaceae	uncl. Didymosphaeriaceae	23
Bofpari1	A5_3	1286	c1da82ba2039b1d853085ac3c25ef8da	Fungi	Ascomycota	Dothideomycetes	Pleosporales	uncl. Pleosporales	uncl. Pleosporales	uncl. Pleosporales	40
Bofpari1	A5_2	1286	c1da82ba2039b1d853085ac3c25ef8da	Fungi	Ascomycota	Dothideomycetes	Pleosporales	uncl. Pleosporales	uncl. Pleosporales	uncl. Pleosporales	31
Bofpari1	A5_1	1286	3010189079f80e097c4f24ac043f05cb	Fungi	Ascomycota	Dothideomycetes	Dothideales	Dothideaceae	uncl. Dothideaceae	uncl. Dothideaceae	18
Bofpari1	A5_1	1288	8aa1494a5ba12a38489f432186e30fb4	Fungi	Ascomycota	Dothideomycetes	Dothideales	uncl. Dothideales	uncl. Dothideales	uncl. Dothideales	16
Bofpari1	A5_2	1289	76ca8aa5910fe86bdab253e62f16a907	Fungi	Ascomycota	Dothideomycetes	Pleosporales	Didymosphaeriaceae	Paraphaeosphaeria	Paraphaeosphaeria sporulosa	46
Bofpari1	A5_3	1289	76ca8aa5910fe86bdab253e62f16a907	Fungi	Ascomycota	Dothideomycetes	Pleosporales	Didymosphaeriaceae	Paraphaeosphaeria	Paraphaeosphaeria sporulosa	32
Bofpari1	A5_1	1290	78427523132da7589917422490c3354a	Fungi	Ascomycota	Dothideomycetes	Dothideales	uncl. Dothideales	uncl. Dothideales	uncl. Dothideales	4
Bofpari1	A5_1	1291	254713f871cee8438cc6366a8c1a6a67	Fungi	uncl. Fungi	uncl. Fungi	uncl. Fungi	uncl. Fungi	uncl. Fungi	uncl. Fungi	6
Bofpari1	A5_1	1294	d06d8b5d3f858bf656c676e721775686	Fungi	Ascomycota	uncl. Ascomycota	uncl. Ascomycota	uncl. Ascomycota	uncl. Ascomycota	uncl. Ascomycota	72
Bofpari1	A5_3	1300	67e4a4f07626eeede61d7b151fcb49a4	Fungi	Ascomycota	Dothideomycetes	Pleosporales	uncl. Pleosporales	uncl. Pleosporales	uncl. Pleosporales	4
Bofpari1	A5_3	1302	593d6939d6489f47e140777adc1944f9	Fungi	Ascomycota	Dothideomycetes	Pleosporales	uncl. Pleosporales	uncl. Pleosporales	uncl. Pleosporales	8
Bofpari1	A5_1	1317	877b0b7ccf3005e1fc1caa980547fe75	Fungi	Ascomycota	Dothideomycetes	Capnodiales	uncl. Capnodiales	uncl. Capnodiales	uncl. Capnodiales	16
Bofpari1	A5_1	1323	a1374dfae88a5e929400061757ee19b0	Fungi	uncl. Fungi	uncl. Fungi	uncl. Fungi	uncl. Fungi	uncl. Fungi	uncl. Fungi	19
Bofpari1	A5_3	1328	9f0e450e15c3b76187c598c8fb15342e	Fungi	Ascomycota	uncl. Ascomycota	uncl. Ascomycota	uncl. Ascomycota	uncl. Ascomycota	uncl. Ascomycota	23
Bofpari1	A5_2	1328	9f0e450e15c3b76187c598c8fb15342e	Fungi	Ascomycota	uncl. Ascomycota	uncl. Ascomycota	uncl. Ascomycota	uncl. Ascomycota	uncl. Ascomycota	10
Bofpari1	A5_2	1330	2c6ff6439aaf7c2e3adbc1fcb47c44e4	Fungi	Ascomycota	uncl. Ascomycota	uncl. Ascomycota	uncl. Ascomycota	uncl. Ascomycota	uncl. Ascomycota	31
Bofpari1	A5_3	1330	2c6ff6439aaf7c2e3adbc1fcb47c44e4	Fungi	Ascomycota	uncl. Ascomycota	uncl. Ascomycota	uncl. Ascomycota	uncl. Ascomycota	uncl. Ascomycota	15
Bofpari1	A5_2	1332	e6166aa9e15357e590239dd9f0c7c9ad	Fungi	Ascomycota	Dothideomycetes	Pleosporales	Phaeosphaeriaceae	Paraphoma	uncl. Paraphoma	32
Bofpari1	A5_3	1332	e6166aa9e15357e590239dd9f0c7c9ad	Fungi	Ascomycota	Dothideomycetes	Pleosporales	Phaeosphaeriaceae	Paraphoma	uncl. Paraphoma	23
Bofpari1	A5_1	1334	0fb55d8cc32f2d33dc241b675ebec7da	Fungi	Basidiomycota	Agaricomycetes	uncl. Agaricomycetes	uncl. Agaricomycetes	uncl. Agaricomycetes	uncl. Agaricomycetes	29
Bofpari1	A5_3	1337	b69f849446348b6ac912c110d13d6a03	Fungi	Ascomycota	Dothideomycetes	Pleosporales	uncl. Pleosporales	uncl. Pleosporales	uncl. Pleosporales	94
Bofpari1	A5_2	1337	b69f849446348b6ac912c110d13d6a03	Fungi	Ascomycota	Dothideomycetes	Pleosporales	uncl. Pleosporales	uncl. Pleosporales	uncl. Pleosporales	40
Bofpari1	A5_1	1338	070f0bc938830d4db1183ca8cfd310b4	Fungi	Basidiomycota	Agaricomycetes	uncl. Agaricomycetes	uncl. Agaricomycetes	uncl. Agaricomycetes	uncl. Agaricomycetes	18
Bofpari1	A5_2	1339	4ce7765f2036c823f264df48d4d12af7	Fungi	Ascomycota	Dothideomycetes	Pleosporales	Phaeosphaeriaceae	Paraphoma	uncl. Paraphoma	24
Bofpari1	A5_2	1341	4a1da14f9bfa20164144e001a9fdd88a	Fungi	Ascomycota	Dothideomycetes	Pleosporales	Phaeosphaeriaceae	Paraphoma	uncl. Paraphoma	48
Bofpari1	A5_2	1342	caa9771e53d30fd72e3d6342ee6fd570	Fungi	Ascomycota	Dothideomycetes	Pleosporales	Phaeosphaeriaceae	Paraphoma	uncl. Paraphoma	528
Bofpari1	A5_3	1342	caa9771e53d30fd72e3d6342ee6fd570	Fungi	Ascomycota	Dothideomycetes	Pleosporales	Phaeosphaeriaceae	Paraphoma	uncl. Paraphoma	216
Bofpari1	A5_1	1351	5a540cd10b7ccd5284e3188d3aec3f20	Fungi	Ascomycota	Dothideomycetes	uncl. Dothideomycetes	uncl. Dothideomycetes	uncl. Dothideomycetes	uncl. Dothideomycetes	9
Bofpari1	A5_3	1354	7a63387916a25d626b403a9072a5ccf7	Fungi	Ascomycota	uncl. Ascomycota	uncl. Ascomycota	uncl. Ascomycota	uncl. Ascomycota	uncl. Ascomycota	7
Bofpari1	A5_3	1361	3fad0abbcb5078aed51d59dd1810df91	Fungi	Ascomycota	Dothideomycetes	Pleosporales	uncl. Pleosporales	uncl. Pleosporales	uncl. Pleosporales	39
Bofpari1	A5_3	1362	82d2b551fb4f9baf411a3265e6ec37fb	Fungi	Ascomycota	Dothideomycetes	Pleosporales	uncl. Pleosporales	uncl. Pleosporales	uncl. Pleosporales	10
Bofpari1	A5_1	1363	bf091bbe369b0cedb97f7f826aefaf2d	Fungi	Ascomycota	Dothideomycetes	Capnodiales	Mycosphaerellaceae	Ramularia	uncl. Ramularia	434
Bofpari1	A5_3	1365	6d5f9a4246da377b2e8cb3651f51e314	Fungi	Ascomycota	Dothideomycetes	Pleosporales	Phaeosphaeriaceae	uncl. Phaeosphaeriaceae	uncl. Phaeosphaeriaceae	31
Bofpari1	A5_1	1366	e9d09875c86043cc62cc705ca8468236	Fungi	Ascomycota	Dothideomycetes	Capnodiales	Teratosphaeriaceae	Oleoguttula	Oleoguttula mirabilis	87
Bofpari1	A5_2	1366	ddac783f06e3a1cd4c6a717331bff303	Fungi	Ascomycota	Dothideomycetes	Pleosporales	uncl. Pleosporales	uncl. Pleosporales	uncl. Pleosporales	20
Bofpari1	A5_1	1372	7a07425bec9422aac20121f94389a5c9	Fungi	Basidiomycota	Agaricomycetes	Atheliales	Atheliaceae	Tylospora	uncl. Tylospora	144
Bofpari1	A5_1	1374	8f494d0053e48501ab5f4191e331b683	Fungi	Ascomycota	Dothideomycetes	Capnodiales	Cladosporiaceae	Cladosporium	uncl. Cladosporium	467
Bofpari1	A5_3	1378	bd58b7b8fa1f789bf590dad0165bdda4	Fungi	Ascomycota	Dothideomycetes	Pleosporales	Phaeosphaeriaceae	uncl. Phaeosphaeriaceae	uncl. Phaeosphaeriaceae	7
Bofpari1	A5_3	1384	92b977a5083397e008120af298879673	Fungi	Ascomycota	Dothideomycetes	Pleosporales	uncl. Pleosporales	uncl. Pleosporales	uncl. Pleosporales	7
Bofpari1	A5_3	1396	42c61b55dac682d4a5e50b12cf1a3359	Fungi	Ascomycota	Dothideomycetes	Pleosporales	Phaeosphaeriaceae	uncl. Phaeosphaeriaceae	uncl. Phaeosphaeriaceae	20
Bofpari1	A5_3	1399	0a92098721c43e2fb1dd5a9b59a50e20	Fungi	Ascomycota	Dothideomycetes	Pleosporales	Phaeosphaeriaceae	uncl. Phaeosphaeriaceae	uncl. Phaeosphaeriaceae	100
Bofpari1	A5_2	1399	0a92098721c43e2fb1dd5a9b59a50e20	Fungi	Ascomycota	Dothideomycetes	Pleosporales	Phaeosphaeriaceae	uncl. Phaeosphaeriaceae	uncl. Phaeosphaeriaceae	81
Bofpari1	A5_3	1401	448af570dc6b0f68c0c8c4d35c7a7c38	Fungi	Ascomycota	uncl. Ascomycota	uncl. Ascomycota	uncl. Ascomycota	uncl. Ascomycota	uncl. Ascomycota	607
Bofpari1	A5_2	1401	448af570dc6b0f68c0c8c4d35c7a7c38	Fungi	Ascomycota	uncl. Ascomycota	uncl. Ascomycota	uncl. Ascomycota	uncl. Ascomycota	uncl. Ascomycota	144
Bofpari1	A5_3	1404	6ca5b5535530473377cc92f12f8fc3d7	Fungi	Ascomycota	Dothideomycetes	Pleosporales	Phaeosphaeriaceae	Hydeomyces	Hydeomyces desertipleosporoides	28
Bofpari1	A5_3	1407	753f1db37fe3a69f798133a02657d6e7	Fungi	Ascomycota	uncl. Ascomycota	uncl. Ascomycota	uncl. Ascomycota	uncl. Ascomycota	uncl. Ascomycota	14
Bofpari1	A5_3	1408	6577b870fca1b30017a0d41b48378d1a	Fungi	Ascomycota	Dothideomycetes	Pleosporales	uncl. Pleosporales	uncl. Pleosporales	uncl. Pleosporales	4
Bofpari1	A5_2	1420	0199620f56a97193ec13386fd96fdc36	Fungi	Ascomycota	Dothideomycetes	Pleosporales	Phaeosphaeriaceae	Chaetosphaeronema	uncl. Chaetosphaeronema	54
Bofpari1	A5_3	1421	70f6550f029a878324f3e28dcbb3e39a	Fungi	Ascomycota	Dothideomycetes	Pleosporales	Phaeosphaeriaceae	Chaetosphaeronema	uncl. Chaetosphaeronema	60
Bofpari1	A5_2	1422	b8a6fe3d7e9d99bfe781c2c01f65dd82	Fungi	Ascomycota	Dothideomycetes	Pleosporales	Phaeosphaeriaceae	Chaetosphaeronema	uncl. Chaetosphaeronema	218
Bofpari1	A5_3	1422	b8a6fe3d7e9d99bfe781c2c01f65dd82	Fungi	Ascomycota	Dothideomycetes	Pleosporales	Phaeosphaeriaceae	Chaetosphaeronema	uncl. Chaetosphaeronema	174
Bofpari1	A5_1	1431	0439bfb3b9376d5bd498140ad8051ec0	Fungi	Ascomycota	uncl. Ascomycota	uncl. Ascomycota	uncl. Ascomycota	uncl. Ascomycota	uncl. Ascomycota	18
Bofpari1	A5_3	1440	0c26ab52568ce5dfde1df841157a2e10	Fungi	Ascomycota	Dothideomycetes	Pleosporales	uncl. Pleosporales	uncl. Pleosporales	uncl. Pleosporales	10
Bofpari1	A5_2	1445	b64af311cc8ae2252943632c96ac4ba0	Fungi	Ascomycota	Dothideomycetes	Pleosporales	uncl. Pleosporales	uncl. Pleosporales	uncl. Pleosporales	800
Bofpari1	A5_3	1445	b64af311cc8ae2252943632c96ac4ba0	Fungi	Ascomycota	Dothideomycetes	Pleosporales	uncl. Pleosporales	uncl. Pleosporales	uncl. Pleosporales	72
Bofpari1	A5_1	1446	d5cf442473073804232565370f507bc4	Fungi	Ascomycota	Leotiomycetes	Thelebolales	Pseudeurotiaceae	Pseudeurotium	Pseudeurotium bakeri	93
Bofpari1	A5_1	1449	549c83421e59ad1a154a67cbfb7755fb	Fungi	Ascomycota	Leotiomycetes	uncl. Leotiomycetes	uncl. Leotiomycetes	uncl. Leotiomycetes	uncl. Leotiomycetes	32
Bofpari1	A5_1	1450	abe91739c80e25a355ff59c61da86fb2	Fungi	Ascomycota	Leotiomycetes	Thelebolales	Thelebolaceae	Thelebolus	Thelebolus spongiae	39
Bofpari1	A5_3	1451	77dffc9511640b3f0638f8474218575e	Fungi	Ascomycota	uncl. Ascomycota	uncl. Ascomycota	uncl. Ascomycota	uncl. Ascomycota	uncl. Ascomycota	34
Bofpari1	A5_2	1451	77dffc9511640b3f0638f8474218575e	Fungi	Ascomycota	uncl. Ascomycota	uncl. Ascomycota	uncl. Ascomycota	uncl. Ascomycota	uncl. Ascomycota	23
Bofpari1	A5_2	1458	b31b9b710c02b4eed1fa20929a5ff030	Fungi	Ascomycota	Dothideomycetes	Pleosporales	uncl. Pleosporales	uncl. Pleosporales	uncl. Pleosporales	26
Bofpari1	A5_3	1458	b31b9b710c02b4eed1fa20929a5ff030	Fungi	Ascomycota	Dothideomycetes	Pleosporales	uncl. Pleosporales	uncl. Pleosporales	uncl. Pleosporales	19
Bofpari1	A5_1	1461	38832acc8f35f4a902366219599d9f26	Fungi	Ascomycota	Leotiomycetes	Thelebolales	Pseudeurotiaceae	Pseudogymnoascus	Pseudogymnoascus appendiculatus	36
Bofpari1	A5_3	1462	af0b6cb268faa37e3940161072e191db	Fungi	Ascomycota	Dothideomycetes	Pleosporales	uncl. Pleosporales	uncl. Pleosporales	uncl. Pleosporales	22
Bofpari1	A5_2	1464	0a8ecb0c095914a2b5cc5487aa079eed	Fungi	Ascomycota	Dothideomycetes	Pleosporales	uncl. Pleosporales	uncl. Pleosporales	uncl. Pleosporales	18
Bofpari1	A5_1	1465	9225782b19e18469d49e54d35e57f014	Fungi	Ascomycota	Leotiomycetes	Thelebolales	Pseudeurotiaceae	Pseudogymnoascus	uncl. Pseudogymnoascus	124
Bofpari1	A5_2	1467	f5c4fe01f9e3473fb0d104f17ff78faa	Fungi	Ascomycota	Dothideomycetes	Pleosporales	Leptosphaeriaceae	Acicuseptoria	Acicuseptoria rumicis	17
Bofpari1	A5_3	1467	f5c4fe01f9e3473fb0d104f17ff78faa	Fungi	Ascomycota	Dothideomycetes	Pleosporales	Leptosphaeriaceae	Acicuseptoria	Acicuseptoria rumicis	16
Bofpari1	A5_2	1468	c339c4b6e6bf8758a4fe654131f154db	Fungi	Ascomycota	Dothideomycetes	Pleosporales	uncl. Pleosporales	uncl. Pleosporales	uncl. Pleosporales	16
Bofpari1	A5_1	1469	22a30755e7cbba5f88725f123820140e	Fungi	Ascomycota	Leotiomycetes	Thelebolales	Pseudeurotiaceae	Pseudogymnoascus	uncl. Pseudogymnoascus	232
Bofpari1	A5_3	1469	8e9f0c7ebebd7d54905139492b3bcdda	Fungi	Ascomycota	Dothideomycetes	Pleosporales	uncl. Pleosporales	uncl. Pleosporales	uncl. Pleosporales	7
Bofpari1	A5_2	1470	723c2200ab5403b02cac952cc4129024	Fungi	Ascomycota	Dothideomycetes	Pleosporales	Leptosphaeriaceae	uncl. Leptosphaeriaceae	uncl. Leptosphaeriaceae	22
Bofpari1	A5_2	1472	d63df8a180e45dea39b2f55b4e595cc2	Fungi	Ascomycota	Dothideomycetes	Pleosporales	Leptosphaeriaceae	Leptosphaeria	uncl. Leptosphaeria	59
Bofpari1	A5_3	1472	d63df8a180e45dea39b2f55b4e595cc2	Fungi	Ascomycota	Dothideomycetes	Pleosporales	Leptosphaeriaceae	Leptosphaeria	uncl. Leptosphaeria	30
Bofpari1	A5_1	1472	ff103afbe202a9b58fcae102c793d066	Fungi	Ascomycota	Leotiomycetes	Helotiales	uncl. Helotiales	uncl. Helotiales	uncl. Helotiales	7
Bofpari1	A5_3	1474	eef132052e8b3fc9c52c5c142f7ffe9c	Fungi	Ascomycota	Dothideomycetes	Pleosporales	uncl. Pleosporales	uncl. Pleosporales	uncl. Pleosporales	91
Bofpari1	A5_2	1474	eef132052e8b3fc9c52c5c142f7ffe9c	Fungi	Ascomycota	Dothideomycetes	Pleosporales	uncl. Pleosporales	uncl. Pleosporales	uncl. Pleosporales	22
Bofpari1	A5_3	1476	981998acf28ddc7703929233bfc03f89	Fungi	Ascomycota	Dothideomycetes	Pleosporales	Leptosphaeriaceae	Leptosphaeria	Leptosphaeria sclerotioides	129
Bofpari1	A5_2	1476	981998acf28ddc7703929233bfc03f89	Fungi	Ascomycota	Dothideomycetes	Pleosporales	Leptosphaeriaceae	Leptosphaeria	Leptosphaeria sclerotioides	101
Bofpari1	A5_1	1477	1b96fe9af7c052d2349753d00d79a9ee	Fungi	Ascomycota	Leotiomycetes	Helotiales	uncl. Helotiales	uncl. Helotiales	uncl. Helotiales	13
Bofpari1	A5_2	1481	d628d80a80ca42ed43bb1aa0ffff0331	Fungi	Ascomycota	Dothideomycetes	Pleosporales	Leptosphaeriaceae	Subplenodomus	uncl. Subplenodomus	13
Bofpari1	A5_3	1482	5f53cb5ab12bbad2626f35e60b2ff1b3	Fungi	Ascomycota	Dothideomycetes	Pleosporales	Leptosphaeriaceae	uncl. Leptosphaeriaceae	uncl. Leptosphaeriaceae	17
Bofpari1	A5_3	1484	3f01486d0203fd6818cf4bccb56d6332	Fungi	Ascomycota	Dothideomycetes	Capnodiales	Mycosphaerellaceae	Mycocentrospora	Mycocentrospora acerina	359
Bofpari1	A5_3	1493	b10ff5c8b9f5d379fd8b851d33bb6467	Fungi	Ascomycota	Dothideomycetes	Pleosporales	Didymellaceae	Neoascochyta	Neoascochyta paspali	40
Bofpari1	A5_2	1495	55e1a7deb569d7735d6002b30ff81116	Fungi	Ascomycota	Dothideomycetes	Pleosporales	Didymellaceae	Neoascochyta	Neoascochyta paspali	56
Bofpari1	A5_2	1498	2dc851d74242a8b0840203290abeb371	Fungi	Ascomycota	uncl. Ascomycota	uncl. Ascomycota	uncl. Ascomycota	uncl. Ascomycota	uncl. Ascomycota	249
Bofpari1	A5_3	1498	2dc851d74242a8b0840203290abeb371	Fungi	Ascomycota	uncl. Ascomycota	uncl. Ascomycota	uncl. Ascomycota	uncl. Ascomycota	uncl. Ascomycota	68
Bofpari1	A5_2	1501	afe425c515b4aaf33b9c3d9fd05abbd8	Fungi	Ascomycota	Dothideomycetes	Pleosporales	Didymellaceae	uncl. Didymellaceae	uncl. Didymellaceae	24
Bofpari1	A5_1	1502	5699486d3ea2e6593087ab52a45d8106	Fungi	Ascomycota	Leotiomycetes	Helotiales	uncl. Helotiales	uncl. Helotiales	uncl. Helotiales	31
Bofpari1	A5_3	1503	af4ee15b9c87d3f1d319527b815b41a5	Fungi	Ascomycota	Dothideomycetes	Pleosporales	Didymellaceae	uncl. Didymellaceae	uncl. Didymellaceae	526
Bofpari1	A5_2	1503	af4ee15b9c87d3f1d319527b815b41a5	Fungi	Ascomycota	Dothideomycetes	Pleosporales	Didymellaceae	uncl. Didymellaceae	uncl. Didymellaceae	464
Bofpari1	A5_1	1503	82bc1d78ac5424a786d313117bcaef59	Fungi	Ascomycota	Leotiomycetes	Helotiales	Helotiales fam Incertae sedis	uncl. Helotiales fam Incertae sedis	uncl. Helotiales fam Incertae sedis	12
Bofpari1	A5_2	1504	135d6819dc2c1dd9c833c64d6db7e906	Fungi	Ascomycota	Dothideomycetes	Pleosporales	Didymellaceae	uncl. Didymellaceae	uncl. Didymellaceae	169
Bofpari1	A5_3	1504	135d6819dc2c1dd9c833c64d6db7e906	Fungi	Ascomycota	Dothideomycetes	Pleosporales	Didymellaceae	uncl. Didymellaceae	uncl. Didymellaceae	66
Bofpari1	A5_3	1505	b938a53af887f576e12cbd1aa683396e	Fungi	Ascomycota	Dothideomycetes	Pleosporales	Didymellaceae	uncl. Didymellaceae	uncl. Didymellaceae	312
Bofpari1	A5_2	1505	b938a53af887f576e12cbd1aa683396e	Fungi	Ascomycota	Dothideomycetes	Pleosporales	Didymellaceae	uncl. Didymellaceae	uncl. Didymellaceae	95
Bofpari1	A5_3	1506	347eda82f63aef6b8b55aa13111b6f0c	Fungi	Ascomycota	Dothideomycetes	Pleosporales	Didymellaceae	uncl. Didymellaceae	uncl. Didymellaceae	50
Bofpari1	A5_3	1507	b5cf75518066280d1ada8b4450de526f	Fungi	Ascomycota	Dothideomycetes	Pleosporales	Didymellaceae	Didymella	uncl. Didymella	56
Bofpari1	A5_3	1511	c808b126c448023443afd6f1f5fc1ca8	Fungi	Ascomycota	Dothideomycetes	Pleosporales	Didymellaceae	uncl. Didymellaceae	uncl. Didymellaceae	53
Bofpari1	A5_2	1515	95f22b730e4b11e943c8d0392c16ca5b	Fungi	Ascomycota	Dothideomycetes	Pleosporales	uncl. Pleosporales	uncl. Pleosporales	uncl. Pleosporales	236
Bofpari1	A5_3	1515	95f22b730e4b11e943c8d0392c16ca5b	Fungi	Ascomycota	Dothideomycetes	Pleosporales	uncl. Pleosporales	uncl. Pleosporales	uncl. Pleosporales	180
Bofpari1	A5_1	1516	1abc1a834f2963398e825b2563dc216e	Fungi	uncl. Fungi	uncl. Fungi	uncl. Fungi	uncl. Fungi	uncl. Fungi	uncl. Fungi	28
Bofpari1	A5_2	1518	8133baeb9fbd5b8105d7844b920dd6f6	Fungi	Ascomycota	Dothideomycetes	Pleosporales	Didymellaceae	uncl. Didymellaceae	uncl. Didymellaceae	214
Bofpari1	A5_3	1518	8133baeb9fbd5b8105d7844b920dd6f6	Fungi	Ascomycota	Dothideomycetes	Pleosporales	Didymellaceae	uncl. Didymellaceae	uncl. Didymellaceae	80
Bofpari1	A5_3	1521	d3fca852227c4eca3f699f68ce1f7b71	Fungi	Ascomycota	Dothideomycetes	Pleosporales	Didymellaceae	uncl. Didymellaceae	uncl. Didymellaceae	290
Bofpari1	A5_2	1521	d3fca852227c4eca3f699f68ce1f7b71	Fungi	Ascomycota	Dothideomycetes	Pleosporales	Didymellaceae	uncl. Didymellaceae	uncl. Didymellaceae	146
Bofpari1	A5_1	1523	786dd452c9ff214d908682d3b470974a	Fungi	uncl. Fungi	uncl. Fungi	uncl. Fungi	uncl. Fungi	uncl. Fungi	uncl. Fungi	8
Bofpari1	A5_3	1526	315e5140c4f22d5f5f31d2535e483c73	Fungi	Ascomycota	Dothideomycetes	Pleosporales	Pleosporaceae	Alternaria	uncl. Alternaria	20
Bofpari1	A5_3	1529	c612a59b2cc4865a7aab16d36548ce3d	Fungi	Ascomycota	Dothideomycetes	Pleosporales	Pleosporaceae	uncl. Pleosporaceae	uncl. Pleosporaceae	17
Bofpari1	A5_2	1529	c612a59b2cc4865a7aab16d36548ce3d	Fungi	Ascomycota	Dothideomycetes	Pleosporales	Pleosporaceae	uncl. Pleosporaceae	uncl. Pleosporaceae	16
Bofpari1	A5_1	1532	cd503c136355295f2b3ccf06bcaf957d	Fungi	Ascomycota	Leotiomycetes	Helotiales	Helotiaceae	Cyathicula	uncl. Cyathicula	3
Bofpari1	A5_3	1533	53065da0196e77119522c12740772741	Fungi	Ascomycota	Dothideomycetes	Pleosporales	Pleosporaceae	uncl. Pleosporaceae	uncl. Pleosporaceae	34
Bofpari1	A5_2	1537	cd2754b27a52e0d5593b24a31245a588	Fungi	Ascomycota	Dothideomycetes	Pleosporales	Pleosporaceae	uncl. Pleosporaceae	uncl. Pleosporaceae	464
Bofpari1	A5_3	1537	cd2754b27a52e0d5593b24a31245a588	Fungi	Ascomycota	Dothideomycetes	Pleosporales	Pleosporaceae	uncl. Pleosporaceae	uncl. Pleosporaceae	151
Bofpari1	A5_3	1539	523d53063eb28749121c2e2b8d988616	Fungi	Ascomycota	Dothideomycetes	Pleosporales	Pleosporaceae	uncl. Pleosporaceae	uncl. Pleosporaceae	80
Bofpari1	A5_3	1546	531ed0961b472197e5dac7019a85be12	Fungi	Ascomycota	Dothideomycetes	Pleosporales	Pleosporaceae	uncl. Pleosporaceae	uncl. Pleosporaceae	405
Bofpari1	A5_2	1546	531ed0961b472197e5dac7019a85be12	Fungi	Ascomycota	Dothideomycetes	Pleosporales	Pleosporaceae	uncl. Pleosporaceae	uncl. Pleosporaceae	381
Bofpari1	A5_1	1554	1efeb15f21e2da31f2d4b75b322ff09e	Fungi	Ascomycota	Leotiomycetes	Helotiales	uncl. Helotiales	uncl. Helotiales	uncl. Helotiales	28
Bofpari1	A5_3	1554	8781700b575e3705219427b310e95194	Fungi	uncl. Fungi	uncl. Fungi	uncl. Fungi	uncl. Fungi	uncl. Fungi	uncl. Fungi	5
Bofpari1	A5_1	1557	9a9ae99e5782acfd7a799b02f7b45e6a	Fungi	Ascomycota	Leotiomycetes	Helotiales	Helotiales fam Incertae sedis	Leohumicola	uncl. Leohumicola	13
Bofpari1	A5_3	1559	a3330176595a7112afc558c8cda4d71e	Fungi	Ascomycota	Dothideomycetes	Pleosporales	Pleosporaceae	uncl. Pleosporaceae	uncl. Pleosporaceae	45
Bofpari1	A5_2	1559	a3330176595a7112afc558c8cda4d71e	Fungi	Ascomycota	Dothideomycetes	Pleosporales	Pleosporaceae	uncl. Pleosporaceae	uncl. Pleosporaceae	18
Bofpari1	A5_3	1566	2e24963867576d0e0affccee3a611626	Fungi	Ascomycota	Dothideomycetes	Pleosporales	uncl. Pleosporales	uncl. Pleosporales	uncl. Pleosporales	7
Bofpari1	A5_1	1567	be3826ce9ee62fc112e647ba07ef19c3	Fungi	Ascomycota	Leotiomycetes	Helotiales	uncl. Helotiales	uncl. Helotiales	uncl. Helotiales	16
Bofpari1	A5_1	1568	328346fef594184fbd6a8fcb70ce6a40	Fungi	Ascomycota	uncl. Ascomycota	uncl. Ascomycota	uncl. Ascomycota	uncl. Ascomycota	uncl. Ascomycota	8
Bofpari1	A5_3	1570	df1043d601b320de5877baef629c7496	Fungi	Ascomycota	Dothideomycetes	Pleosporales	Massarinaceae	Massarina	Massarina albocarnis	18
Bofpari1	A5_1	1570	9bed5d5f0627e1942cbd42fe87d196b1	Fungi	Ascomycota	Orbiliomycetes	Orbiliales	Orbiliaceae	Dactylaria	Dactylaria dimorphospora	14
Bofpari1	A5_2	1572	6ccb3f98ffcb1af8943449f4a3373b5b	Fungi	Ascomycota	Dothideomycetes	Pleosporales	Lophiotremataceae	uncl. Lophiotremataceae	uncl. Lophiotremataceae	14
Bofpari1	A5_1	1573	b070cde97cd5465481e5e1fc86a4e7cf	Fungi	Ascomycota	uncl. Ascomycota	uncl. Ascomycota	uncl. Ascomycota	uncl. Ascomycota	uncl. Ascomycota	11
Bofpari1	A5_2	1573	03d8d066ee5d3dc7390135a674e93115	Fungi	Ascomycota	Dothideomycetes	Pleosporales	Lophiostomataceae	uncl. Lophiostomataceae	uncl. Lophiostomataceae	10
Bofpari1	A5_3	1575	e270d3749352e2f122c8c0fed9bd9fa2	Fungi	Ascomycota	Dothideomycetes	Pleosporales	uncl. Pleosporales	uncl. Pleosporales	uncl. Pleosporales	11
Bofpari1	A5_3	1584	9a46734bad875f74442f6b0366aea372	Fungi	Ascomycota	Dothideomycetes	Pleosporales	uncl. Pleosporales	uncl. Pleosporales	uncl. Pleosporales	31
Bofpari1	A5_2	1585	6d847f3c9180c66d8c7e454f8acf3047	Fungi	Ascomycota	Dothideomycetes	uncl. Dothideomycetes	uncl. Dothideomycetes	uncl. Dothideomycetes	uncl. Dothideomycetes	18
Bofpari1	A5_1	1587	494d62d63b496d8bc898b026a9f79170	Fungi	Ascomycota	Leotiomycetes	Helotiales	uncl. Helotiales	uncl. Helotiales	uncl. Helotiales	34
Bofpari1	A5_3	1587	c5558e01ddad0bf28f8e270ee5a66e10	Fungi	Ascomycota	Dothideomycetes	Pleosporales	Sporormiaceae	Preussia	uncl. Preussia	10
Bofpari1	A5_2	1592	f7defda8dbd036cbc30edb152fc5ac93	Fungi	Ascomycota	Dothideomycetes	Pleosporales	Sporormiaceae	uncl. Sporormiaceae	uncl. Sporormiaceae	71
Bofpari1	A5_3	1592	f7defda8dbd036cbc30edb152fc5ac93	Fungi	Ascomycota	Dothideomycetes	Pleosporales	Sporormiaceae	uncl. Sporormiaceae	uncl. Sporormiaceae	26
Bofpari1	A5_1	1594	3f5c3d194ca4779b73ff19c58c0a45b5	Fungi	Ascomycota	uncl. Ascomycota	uncl. Ascomycota	uncl. Ascomycota	uncl. Ascomycota	uncl. Ascomycota	1429
Bofpari1	A5_2	1594	8ba344ef552e8cca4d5a605b3aff9b33	Fungi	Ascomycota	Dothideomycetes	Pleosporales	Sporormiaceae	uncl. Sporormiaceae	uncl. Sporormiaceae	26
Bofpari1	A5_3	1594	8ba344ef552e8cca4d5a605b3aff9b33	Fungi	Ascomycota	Dothideomycetes	Pleosporales	Sporormiaceae	uncl. Sporormiaceae	uncl. Sporormiaceae	15
Bofpari1	A5_1	1599	2d6c3b34e5c1eba8792b613d36a499f1	Fungi	Ascomycota	uncl. Ascomycota	uncl. Ascomycota	uncl. Ascomycota	uncl. Ascomycota	uncl. Ascomycota	16
Bofpari1	A5_3	1600	7b5a9162dd4caa4a2dc4fda8c30e5c0a	Fungi	Ascomycota	Dothideomycetes	Pleosporales	Sporormiaceae	uncl. Sporormiaceae	uncl. Sporormiaceae	10
Bofpari1	A5_1	1601	907e40854938c62f49cf77fd8a2290d9	Fungi	Ascomycota	Leotiomycetes	Helotiales	uncl. Helotiales	uncl. Helotiales	uncl. Helotiales	76
Bofpari1	A5_2	1613	d68f7b054a2a0d8bc393ff349c40bd69	Fungi	Ascomycota	Dothideomycetes	Pleosporales	Sporormiaceae	Preussia	uncl. Preussia	29
Bofpari1	A5_3	1613	d68f7b054a2a0d8bc393ff349c40bd69	Fungi	Ascomycota	Dothideomycetes	Pleosporales	Sporormiaceae	Preussia	uncl. Preussia	9
Bofpari1	A5_2	1615	31a27fb4ee2a96060104a0eb0af667fd	Fungi	Ascomycota	Dothideomycetes	Pleosporales	Sporormiaceae	Preussia	Preussia fleischhakii	340
Bofpari1	A5_3	1615	31a27fb4ee2a96060104a0eb0af667fd	Fungi	Ascomycota	Dothideomycetes	Pleosporales	Sporormiaceae	Preussia	Preussia fleischhakii	86
Bofpari1	A5_2	1617	8a9ea707bf77b7f5e647ac7381710649	Fungi	Ascomycota	Dothideomycetes	Pleosporales	Sporormiaceae	Preussia	Preussia fleischhakii	171
Bofpari1	A5_3	1617	8a9ea707bf77b7f5e647ac7381710649	Fungi	Ascomycota	Dothideomycetes	Pleosporales	Sporormiaceae	Preussia	Preussia fleischhakii	123
Bofpari1	A5_3	1655	8c35c05cea2a3dcfd037697a08ddbaa6	Fungi	Ascomycota	Dothideomycetes	Pleosporales	Sporormiaceae	uncl. Sporormiaceae	uncl. Sporormiaceae	31
Bofpari1	A5_3	1656	51ca4702f3fcc336d3272dafa7fc65b8	Fungi	Ascomycota	Dothideomycetes	Pleosporales	Sporormiaceae	uncl. Sporormiaceae	uncl. Sporormiaceae	84
Bofpari1	A5_3	1657	d15c9cc94b485ddbd1d5d9cf3a72eb75	Fungi	Ascomycota	Dothideomycetes	Pleosporales	Sporormiaceae	uncl. Sporormiaceae	uncl. Sporormiaceae	45
Bofpari1	A5_2	1659	83d79f4242e46aa168bb4812ba085c62	Fungi	Ascomycota	Dothideomycetes	Pleosporales	Sporormiaceae	uncl. Sporormiaceae	uncl. Sporormiaceae	4054
Bofpari1	A5_3	1659	83d79f4242e46aa168bb4812ba085c62	Fungi	Ascomycota	Dothideomycetes	Pleosporales	Sporormiaceae	uncl. Sporormiaceae	uncl. Sporormiaceae	3
Bofpari1	A5_2	1660	fb29fb030e0f283a65ecae98640f9bdf	Fungi	Ascomycota	Dothideomycetes	Pleosporales	Sporormiaceae	uncl. Sporormiaceae	uncl. Sporormiaceae	88
Bofpari1	A5_3	1661	202d22b297b8831a77335a7053badcf0	Fungi	Ascomycota	Dothideomycetes	Pleosporales	Sporormiaceae	uncl. Sporormiaceae	uncl. Sporormiaceae	14
Bofpari1	A5_3	1665	90e58a3713ea1e9382fdcecee0bc0fb8	Fungi	Ascomycota	Dothideomycetes	Pleosporales	Sporormiaceae	uncl. Sporormiaceae	uncl. Sporormiaceae	57
Bofpari1	A5_2	1665	90e58a3713ea1e9382fdcecee0bc0fb8	Fungi	Ascomycota	Dothideomycetes	Pleosporales	Sporormiaceae	uncl. Sporormiaceae	uncl. Sporormiaceae	16
Bofpari1	A5_3	1668	61bf367024cc978c27e8b2c9e8eaf82b	Fungi	Ascomycota	Dothideomycetes	Pleosporales	Sporormiaceae	Preussia	uncl. Preussia	14
Bofpari1	A5_2	1669	92210df5a53bcea0bafb127088660a04	Fungi	Ascomycota	Dothideomycetes	Pleosporales	Sporormiaceae	Preussia	uncl. Preussia	350
Bofpari1	A5_3	1669	92210df5a53bcea0bafb127088660a04	Fungi	Ascomycota	Dothideomycetes	Pleosporales	Sporormiaceae	Preussia	uncl. Preussia	79
Bofpari1	A5_3	1670	7bc691c02ad02f7bcf418b73b9a939e6	Fungi	Ascomycota	Dothideomycetes	Pleosporales	Sporormiaceae	uncl. Sporormiaceae	uncl. Sporormiaceae	126
Bofpari1	A5_2	1670	7bc691c02ad02f7bcf418b73b9a939e6	Fungi	Ascomycota	Dothideomycetes	Pleosporales	Sporormiaceae	uncl. Sporormiaceae	uncl. Sporormiaceae	98
Bofpari1	A5_3	1674	7f769a5d21e217dfc336816c17c9807f	Fungi	Ascomycota	Dothideomycetes	Pleosporales	Sporormiaceae	uncl. Sporormiaceae	uncl. Sporormiaceae	47
Bofpari1	A5_2	1674	7f769a5d21e217dfc336816c17c9807f	Fungi	Ascomycota	Dothideomycetes	Pleosporales	Sporormiaceae	uncl. Sporormiaceae	uncl. Sporormiaceae	18
Bofpari1	A5_2	1675	5ca853d4539d499d6a2091fc60cb673f	Fungi	Ascomycota	Dothideomycetes	Pleosporales	Sporormiaceae	uncl. Sporormiaceae	uncl. Sporormiaceae	109
Bofpari1	A5_3	1675	5ca853d4539d499d6a2091fc60cb673f	Fungi	Ascomycota	Dothideomycetes	Pleosporales	Sporormiaceae	uncl. Sporormiaceae	uncl. Sporormiaceae	106
Bofpari1	A5_2	1677	f522294997b85e6080a65a23cfca7b59	Fungi	Ascomycota	Dothideomycetes	Pleosporales	Sporormiaceae	uncl. Sporormiaceae	uncl. Sporormiaceae	79
Bofpari1	A5_3	1677	f522294997b85e6080a65a23cfca7b59	Fungi	Ascomycota	Dothideomycetes	Pleosporales	Sporormiaceae	uncl. Sporormiaceae	uncl. Sporormiaceae	72
Bofpari1	A5_2	1678	418ee5fdb97f65edfe95b871d043b6b7	Fungi	Ascomycota	Dothideomycetes	Pleosporales	Sporormiaceae	uncl. Sporormiaceae	uncl. Sporormiaceae	838
Bofpari1	A5_3	1678	418ee5fdb97f65edfe95b871d043b6b7	Fungi	Ascomycota	Dothideomycetes	Pleosporales	Sporormiaceae	uncl. Sporormiaceae	uncl. Sporormiaceae	315
Bofpari1	A5_3	1679	a72a54a2365320049731b04923cee0ba	Fungi	Ascomycota	Dothideomycetes	Pleosporales	Sporormiaceae	uncl. Sporormiaceae	uncl. Sporormiaceae	63
Bofpari1	A5_2	1679	a72a54a2365320049731b04923cee0ba	Fungi	Ascomycota	Dothideomycetes	Pleosporales	Sporormiaceae	uncl. Sporormiaceae	uncl. Sporormiaceae	26
Bofpari1	A5_2	1684	1cae77fdb17a218ecc431da6bfb13035	Fungi	Ascomycota	Dothideomycetes	Pleosporales	uncl. Pleosporales	uncl. Pleosporales	uncl. Pleosporales	222
Bofpari1	A5_3	1684	1cae77fdb17a218ecc431da6bfb13035	Fungi	Ascomycota	Dothideomycetes	Pleosporales	uncl. Pleosporales	uncl. Pleosporales	uncl. Pleosporales	222
Bofpari1	A5_2	1685	d84e92136a3c42fc7a923a2e0e12d4e2	Fungi	Ascomycota	Dothideomycetes	Pleosporales	uncl. Pleosporales	uncl. Pleosporales	uncl. Pleosporales	52
Bofpari1	A5_2	1687	97610dfc3132a258311d1be782066f54	Fungi	Ascomycota	Dothideomycetes	Pleosporales	uncl. Pleosporales	uncl. Pleosporales	uncl. Pleosporales	53
Bofpari1	A5_3	1687	97610dfc3132a258311d1be782066f54	Fungi	Ascomycota	Dothideomycetes	Pleosporales	uncl. Pleosporales	uncl. Pleosporales	uncl. Pleosporales	51
Bofpari1	A5_2	1695	d6fb1ee2e7232a4fe2eb245f8ff5dcd9	Fungi	Ascomycota	Dothideomycetes	Pleosporales	Amniculicolaceae	Murispora	Murispora cicognanii	16
Bofpari1	A5_3	1702	919759660bcc6bdba3c8f8b4f04556e0	Fungi	uncl. Fungi	uncl. Fungi	uncl. Fungi	uncl. Fungi	uncl. Fungi	uncl. Fungi	4
Bofpari1	A5_3	1705	fe594f7aa01b893c79c39fb5f089d251	Fungi	Ascomycota	Dothideomycetes	Pleosporales	Melanommataceae	uncl. Melanommataceae	uncl. Melanommataceae	12
Bofpari1	A5_3	1714	8a005358f4eb52267585536165ebc291	Fungi	Ascomycota	Dothideomycetes	Pleosporales	Melanommataceae	uncl. Melanommataceae	uncl. Melanommataceae	3
Bofpari1	A5_3	1715	e9dd2722089599b1a7b0e8ae493e7b23	Fungi	Ascomycota	Dothideomycetes	Pleosporales	Melanommataceae	uncl. Melanommataceae	uncl. Melanommataceae	4
Bofpari1	A5_2	1715	e9dd2722089599b1a7b0e8ae493e7b23	Fungi	Ascomycota	Dothideomycetes	Pleosporales	Melanommataceae	uncl. Melanommataceae	uncl. Melanommataceae	1
Bofpari1	A5_3	1725	39e0792d5e867f0d23b03733df08576f	Fungi	Ascomycota	Dothideomycetes	Pleosporales	Melanommataceae	Pleotrichocladium	Pleotrichocladium opacum	125
Bofpari1	A5_2	1725	39e0792d5e867f0d23b03733df08576f	Fungi	Ascomycota	Dothideomycetes	Pleosporales	Melanommataceae	Pleotrichocladium	Pleotrichocladium opacum	117
Bofpari1	A5_2	1735	207e54ed87c1de0d2cc38a9470691d0f	Fungi	Ascomycota	Dothideomycetes	Pleosporales	uncl. Pleosporales	uncl. Pleosporales	uncl. Pleosporales	23
Bofpari1	A5_2	1745	f3dadaafab6274506bd154d45b89681b	Fungi	Ascomycota	Dothideomycetes	uncl. Dothideomycetes	uncl. Dothideomycetes	uncl. Dothideomycetes	uncl. Dothideomycetes	38
Bofpari1	A5_2	1747	573cdfee01cbbea7c3f4c28b63175494	Fungi	Ascomycota	Dothideomycetes	Pleosporales	Lindgomycetaceae	Clohesyomyces	uncl. Clohesyomyces	81
Bofpari1	A5_3	1748	5e1a1e8e11896568fa14101ac9d233d4	Fungi	Ascomycota	Dothideomycetes	Pleosporales	Lindgomycetaceae	uncl. Lindgomycetaceae	uncl. Lindgomycetaceae	174
Bofpari1	A5_2	1748	5e1a1e8e11896568fa14101ac9d233d4	Fungi	Ascomycota	Dothideomycetes	Pleosporales	Lindgomycetaceae	uncl. Lindgomycetaceae	uncl. Lindgomycetaceae	109
Bofpari1	A5_3	1751	fbdc071abb7d5f458a3e16b4bb26b0f3	Fungi	Ascomycota	Dothideomycetes	Pleosporales	uncl. Pleosporales	uncl. Pleosporales	uncl. Pleosporales	59
Bofpari1	A5_3	1753	6d3f22e4108319dfe6b6d7e30a348b13	Fungi	Ascomycota	Dothideomycetes	Pleosporales	uncl. Pleosporales	uncl. Pleosporales	uncl. Pleosporales	164
Bofpari1	A5_2	1753	6d3f22e4108319dfe6b6d7e30a348b13	Fungi	Ascomycota	Dothideomycetes	Pleosporales	uncl. Pleosporales	uncl. Pleosporales	uncl. Pleosporales	70
Bofpari1	A5_3	1754	45cc6ebfaac67e147714b86aacc29db5	Fungi	Ascomycota	Dothideomycetes	Pleosporales	Lindgomycetaceae	Clohesyomyces	uncl. Clohesyomyces	16
Bofpari1	A5_2	1758	36b62fa4510b96c9053f08cb0961bcf5	Fungi	Ascomycota	Dothideomycetes	Pleosporales	uncl. Pleosporales	uncl. Pleosporales	uncl. Pleosporales	53
Bofpari1	A5_3	1758	36b62fa4510b96c9053f08cb0961bcf5	Fungi	Ascomycota	Dothideomycetes	Pleosporales	uncl. Pleosporales	uncl. Pleosporales	uncl. Pleosporales	39
Bofpari1	A5_3	1761	8b9193f8c6400f005ba3fa67715c8309	Fungi	Ascomycota	Saccharomycetes	Saccharomycetales	Pichiaceae	Pichia	uncl. Pichia	16
Bofpari1	A5_2	1761	8b9193f8c6400f005ba3fa67715c8309	Fungi	Ascomycota	Saccharomycetes	Saccharomycetales	Pichiaceae	Pichia	uncl. Pichia	6
Bofpari1	A5_2	1762	1a29e87b4e58f604873600804387dfcd	Fungi	Ascomycota	Dothideomycetes	Venturiales	Sympoventuriaceae	uncl. Sympoventuriaceae	uncl. Sympoventuriaceae	8
Bofpari1	A5_2	1777	87614e3b43c1355fe827fa4638261c66	Fungi	Ascomycota	Dothideomycetes	Venturiales	Sympoventuriaceae	uncl. Sympoventuriaceae	uncl. Sympoventuriaceae	53
Bofpari1	A5_3	1782	49246464e8d7f5bfe8e7390d004c2877	Fungi	Ascomycota	Dothideomycetes	Venturiales	Sympoventuriaceae	uncl. Sympoventuriaceae	uncl. Sympoventuriaceae	27
Bofpari1	A5_2	1782	49246464e8d7f5bfe8e7390d004c2877	Fungi	Ascomycota	Dothideomycetes	Venturiales	Sympoventuriaceae	uncl. Sympoventuriaceae	uncl. Sympoventuriaceae	21
Bofpari1	A5_3	1825	8754a13734d6a0a7990f263e10d8cb67	Fungi	uncl. Fungi	uncl. Fungi	uncl. Fungi	uncl. Fungi	uncl. Fungi	uncl. Fungi	7
Bofpari1	A5_3	1844	be5820b7e931ddd54bab6288ca3baf5f	Fungi	Ascomycota	Eurotiomycetes	Chaetothyriales	uncl. Chaetothyriales	uncl. Chaetothyriales	uncl. Chaetothyriales	9
Bofpari1	A5_2	1845	480ff84283caed9c7f6b08824b906b8e	Fungi	Ascomycota	Eurotiomycetes	Chaetothyriales	Herpotrichiellaceae	uncl. Herpotrichiellaceae	uncl. Herpotrichiellaceae	20
Bofpari1	A5_2	1847	fef5421dbf3996184f39ff1931db7c8a	Fungi	uncl. Fungi	uncl. Fungi	uncl. Fungi	uncl. Fungi	uncl. Fungi	uncl. Fungi	9
Bofpari1	A5_3	1849	189375996ea82e5115a941eb79df3a83	Fungi	uncl. Fungi	uncl. Fungi	uncl. Fungi	uncl. Fungi	uncl. Fungi	uncl. Fungi	14
Bofpari1	A5_3	1866	15ac98065432260f61cc3f44b25ead89	Fungi	Ascomycota	Eurotiomycetes	Chaetothyriales	Herpotrichiellaceae	uncl. Herpotrichiellaceae	uncl. Herpotrichiellaceae	8
Bofpari1	A5_3	1874	b5855f72736514b1625f31f7948d830a	Fungi	Ascomycota	Eurotiomycetes	Chaetothyriales	Herpotrichiellaceae	uncl. Herpotrichiellaceae	uncl. Herpotrichiellaceae	19
Bofpari1	A5_2	1877	7ccaca675625b3105458d3ac62b47205	Fungi	Ascomycota	Eurotiomycetes	Chaetothyriales	Herpotrichiellaceae	uncl. Herpotrichiellaceae	uncl. Herpotrichiellaceae	9
Bofpari1	A5_2	1896	14f2f01a15c195e87e61ad61e2a80035	Fungi	Ascomycota	Eurotiomycetes	Chaetothyriales	Herpotrichiellaceae	Exophiala	Exophiala angulospora	139
Bofpari1	A5_3	1896	14f2f01a15c195e87e61ad61e2a80035	Fungi	Ascomycota	Eurotiomycetes	Chaetothyriales	Herpotrichiellaceae	Exophiala	Exophiala angulospora	37
Bofpari1	A5_2	1898	e2447e7531b65da8d27e4bc13f99c99c	Fungi	Ascomycota	Eurotiomycetes	Chaetothyriales	Herpotrichiellaceae	Exophiala	uncl. Exophiala	49
Bofpari1	A5_3	1898	e2447e7531b65da8d27e4bc13f99c99c	Fungi	Ascomycota	Eurotiomycetes	Chaetothyriales	Herpotrichiellaceae	Exophiala	uncl. Exophiala	12
Bofpari1	A5_3	1901	4ab2def28b9563b87d15d4821ee9912b	Fungi	Ascomycota	Eurotiomycetes	Chaetothyriales	Herpotrichiellaceae	Exophiala	uncl. Exophiala	20
Bofpari1	A5_2	1903	b18cb10ac7cac48227b65be8c98d9ccd	Fungi	Ascomycota	Eurotiomycetes	Chaetothyriales	Herpotrichiellaceae	Exophiala	uncl. Exophiala	5
Bofpari1	A5_2	1911	fc3fa2994f3fa52414bf39531999527d	Fungi	Ascomycota	Eurotiomycetes	Chaetothyriales	Herpotrichiellaceae	Exophiala	Exophiala xenobiotica	14
Bofpari1	A5_3	1912	e092229b425a8098fb8ab132e2afc727	Fungi	Ascomycota	Eurotiomycetes	Chaetothyriales	Herpotrichiellaceae	Exophiala	Exophiala xenobiotica	9
Bofpari1	A5_2	1914	98a19e9530e3088201bcbd230a8e7a2f	Fungi	Ascomycota	Eurotiomycetes	Chaetothyriales	Herpotrichiellaceae	Exophiala	Exophiala crusticola	29
Bofpari1	A5_3	1914	98a19e9530e3088201bcbd230a8e7a2f	Fungi	Ascomycota	Eurotiomycetes	Chaetothyriales	Herpotrichiellaceae	Exophiala	Exophiala crusticola	11
Bofpari1	A5_3	1917	fca8623dc574408ed340d58eeb8ed6b0	Fungi	Ascomycota	Eurotiomycetes	Chaetothyriales	Herpotrichiellaceae	Exophiala	Exophiala castellanii	5
Bofpari1	A5_3	1934	74a62cc889c104b325f1b373f16d34e0	Fungi	Ascomycota	Eurotiomycetes	Chaetothyriales	Herpotrichiellaceae	Exophiala	uncl. Exophiala	5
Bofpari1	A5_2	1935	c8d60a60aa9a1153e35f4ecd5069d056	Fungi	Ascomycota	Eurotiomycetes	Chaetothyriales	Herpotrichiellaceae	Exophiala	uncl. Exophiala	16
Bofpari1	A5_2	1949	6e994546b93625b2f0627279dac827b6	Fungi	Ascomycota	Eurotiomycetes	Chaetothyriales	uncl. Chaetothyriales	uncl. Chaetothyriales	uncl. Chaetothyriales	14
Bofpari1	A5_2	1951	4e2d8355172f7b9f2c3be2e10bf72629	Fungi	Ascomycota	Eurotiomycetes	Chaetothyriales	uncl. Chaetothyriales	uncl. Chaetothyriales	uncl. Chaetothyriales	12
Bofpari1	A5_3	1953	388a9275aa15a703a7f074b32c1e1777	Fungi	uncl. Fungi	uncl. Fungi	uncl. Fungi	uncl. Fungi	uncl. Fungi	uncl. Fungi	12
Bofpari1	A5_2	1956	5a1f6d8d7b4f6e978421e113c20f1908	Fungi	uncl. Fungi	uncl. Fungi	uncl. Fungi	uncl. Fungi	uncl. Fungi	uncl. Fungi	57
Bofpari1	A5_3	1956	5a1f6d8d7b4f6e978421e113c20f1908	Fungi	uncl. Fungi	uncl. Fungi	uncl. Fungi	uncl. Fungi	uncl. Fungi	uncl. Fungi	42
Bofpari1	A5_3	1958	021d75210e997dc086affe5e687cba7a	Fungi	Ascomycota	Eurotiomycetes	Chaetothyriales	Herpotrichiellaceae	uncl. Herpotrichiellaceae	uncl. Herpotrichiellaceae	10
Bofpari1	A5_2	1962	d74fb9ec6ab08ec4b531180091374106	Fungi	uncl. Fungi	uncl. Fungi	uncl. Fungi	uncl. Fungi	uncl. Fungi	uncl. Fungi	19
Bofpari1	A5_3	1962	d74fb9ec6ab08ec4b531180091374106	Fungi	uncl. Fungi	uncl. Fungi	uncl. Fungi	uncl. Fungi	uncl. Fungi	uncl. Fungi	7
Bofpari1	A5_2	1971	b528de20f1ae01016bba7499a932edcd	Fungi	Ascomycota	Eurotiomycetes	Chaetothyriales	Herpotrichiellaceae	uncl. Herpotrichiellaceae	uncl. Herpotrichiellaceae	536
Bofpari1	A5_3	1971	b528de20f1ae01016bba7499a932edcd	Fungi	Ascomycota	Eurotiomycetes	Chaetothyriales	Herpotrichiellaceae	uncl. Herpotrichiellaceae	uncl. Herpotrichiellaceae	15
Bofpari1	A5_3	1981	7c5f247ebf378249a78fc3dd934bc461	Fungi	uncl. Fungi	uncl. Fungi	uncl. Fungi	uncl. Fungi	uncl. Fungi	uncl. Fungi	5
Bofpari1	A5_3	1983	48bf2db14ed23519a0e46d841c4d4d6c	Fungi	Ascomycota	Eurotiomycetes	Chaetothyriales	Trichomeriaceae	Bradymyces	Bradymyces alpinus	61
Bofpari1	A5_2	1985	f97c6037c0850136796daf96cd77591c	Fungi	Ascomycota	Eurotiomycetes	Chaetothyriales	Trichomeriaceae	Bradymyces	Bradymyces alpinus	31
Bofpari1	A5_2	1986	d924da1e56927ea247a5e4f6b4df93da	Fungi	Ascomycota	Eurotiomycetes	Chaetothyriales	Trichomeriaceae	Knufia	uncl. Knufia	9
Bofpari1	A5_2	2003	ac3f7f2a5875ec20eda8fd5d616cc563	Fungi	Ascomycota	Eurotiomycetes	Chaetothyriales	uncl. Chaetothyriales	uncl. Chaetothyriales	uncl. Chaetothyriales	10
Bofpari1	A5_3	2003	ac3f7f2a5875ec20eda8fd5d616cc563	Fungi	Ascomycota	Eurotiomycetes	Chaetothyriales	uncl. Chaetothyriales	uncl. Chaetothyriales	uncl. Chaetothyriales	3
Bofpari1	A5_3	2006	0573b2cc8b5aeedc3cd450dbc07f42c6	Fungi	Ascomycota	Eurotiomycetes	Chaetothyriales	uncl. Chaetothyriales	uncl. Chaetothyriales	uncl. Chaetothyriales	4
Bofpari1	A5_3	2010	0bc016ff9bbd667978db25c8369c03de	Fungi	Ascomycota	Eurotiomycetes	Chaetothyriales	uncl. Chaetothyriales	uncl. Chaetothyriales	uncl. Chaetothyriales	15
Bofpari1	A5_2	2011	47cb7e94feaf80a156e6488157a52950	Fungi	Ascomycota	Eurotiomycetes	Chaetothyriales	uncl. Chaetothyriales	uncl. Chaetothyriales	uncl. Chaetothyriales	46
Bofpari1	A5_3	2011	47cb7e94feaf80a156e6488157a52950	Fungi	Ascomycota	Eurotiomycetes	Chaetothyriales	uncl. Chaetothyriales	uncl. Chaetothyriales	uncl. Chaetothyriales	10
Bofpari1	A5_3	2019	c73d09a7aecc850b5764c4dd0e8317fc	Fungi	Ascomycota	Eurotiomycetes	Chaetothyriales	Trichomeriaceae	uncl. Trichomeriaceae	uncl. Trichomeriaceae	58
Bofpari1	A5_3	2025	c4575474b0b37b108fc6b3661a7d1545	Fungi	Ascomycota	uncl. Ascomycota	uncl. Ascomycota	uncl. Ascomycota	uncl. Ascomycota	uncl. Ascomycota	2
Bofpari1	A5_3	2028	faf643982eb3e6051f1f9b8a7586d5cc	Fungi	Ascomycota	Eurotiomycetes	Chaetothyriales	uncl. Chaetothyriales	uncl. Chaetothyriales	uncl. Chaetothyriales	3
Bofpari1	A5_2	2031	f370eb1c3589bcf384ace13fe49fc7cd	Fungi	Ascomycota	Eurotiomycetes	Chaetothyriales	uncl. Chaetothyriales	uncl. Chaetothyriales	uncl. Chaetothyriales	11
Bofpari1	A5_3	2031	f370eb1c3589bcf384ace13fe49fc7cd	Fungi	Ascomycota	Eurotiomycetes	Chaetothyriales	uncl. Chaetothyriales	uncl. Chaetothyriales	uncl. Chaetothyriales	2
Bofpari1	A5_3	2034	bc7e37280e1b8160b08cfb4d188c5cba	Fungi	Ascomycota	Eurotiomycetes	Chaetothyriales	uncl. Chaetothyriales	uncl. Chaetothyriales	uncl. Chaetothyriales	3
Bofpari1	A5_3	2035	e7b2143b023a66958550605a8e7aaac6	Fungi	Ascomycota	Eurotiomycetes	Chaetothyriales	uncl. Chaetothyriales	uncl. Chaetothyriales	uncl. Chaetothyriales	30
Bofpari1	A5_3	2038	906277fdb940990871fbe0769b1d8091	Fungi	Ascomycota	Eurotiomycetes	Chaetothyriales	uncl. Chaetothyriales	uncl. Chaetothyriales	uncl. Chaetothyriales	40
Bofpari1	A5_2	2040	fdf434a3b9da5090dc9fd51ea713ef5d	Fungi	Ascomycota	Eurotiomycetes	Chaetothyriales	Chaetothyriales fam Incertae sedis	Neophaeococcomyces	uncl. Neophaeococcomyces	117
Bofpari1	A5_3	2040	fdf434a3b9da5090dc9fd51ea713ef5d	Fungi	Ascomycota	Eurotiomycetes	Chaetothyriales	Chaetothyriales fam Incertae sedis	Neophaeococcomyces	uncl. Neophaeococcomyces	91
Bofpari1	A5_2	2041	06db5661f3b5e252a568ac4b1b203e8e	Fungi	Ascomycota	Dothideomycetes	Botryosphaeriales	uncl. Botryosphaeriales	uncl. Botryosphaeriales	uncl. Botryosphaeriales	5
Bofpari1	A5_2	2042	5fbd5eb1e2aea8f1e0a5c2e28e19ebcc	Fungi	Ascomycota	Sordariomycetes	Sordariomycetes ord Incertae sedis	Sordariomycetes fam Incertae sedis	Oncopodiella	uncl. Oncopodiella	15
Bofpari1	A5_3	2046	95bcd3f1e2c310278b9142bae570bf90	Fungi	Ascomycota	uncl. Ascomycota	uncl. Ascomycota	uncl. Ascomycota	uncl. Ascomycota	uncl. Ascomycota	10
Bofpari1	A5_2	2046	95bcd3f1e2c310278b9142bae570bf90	Fungi	Ascomycota	uncl. Ascomycota	uncl. Ascomycota	uncl. Ascomycota	uncl. Ascomycota	uncl. Ascomycota	7
Bofpari1	A5_2	2050	97b03c40ca4209abfab10ed6172c4cd4	Fungi	Ascomycota	Dothideomycetes	uncl. Dothideomycetes	uncl. Dothideomycetes	uncl. Dothideomycetes	uncl. Dothideomycetes	7
Bofpari1	A5_2	2059	50997479059299ab0025baf871f6192d	Fungi	Ascomycota	Dothideomycetes	Venturiales	Sympoventuriaceae	uncl. Sympoventuriaceae	uncl. Sympoventuriaceae	6
Bofpari1	A5_3	2059	50997479059299ab0025baf871f6192d	Fungi	Ascomycota	Dothideomycetes	Venturiales	Sympoventuriaceae	uncl. Sympoventuriaceae	uncl. Sympoventuriaceae	6
Bofpari1	A5_2	2060	b7f05323d10210602f714fdd9f5e36fb	Fungi	Ascomycota	Dothideomycetes	Venturiales	Venturiaceae	uncl. Venturiaceae	uncl. Venturiaceae	3
Bofpari1	A5_3	2068	c72bf2c7a7ba2a2afd90051e7c13bacc	Fungi	Ascomycota	Dothideomycetes	Venturiales	uncl. Venturiales	uncl. Venturiales	uncl. Venturiales	43
Bofpari1	A5_3	2073	71076b892c3705db101dd5872f84bf04	Fungi	Ascomycota	Dothideomycetes	Venturiales	uncl. Venturiales	uncl. Venturiales	uncl. Venturiales	120
Bofpari1	A5_2	2073	71076b892c3705db101dd5872f84bf04	Fungi	Ascomycota	Dothideomycetes	Venturiales	uncl. Venturiales	uncl. Venturiales	uncl. Venturiales	56
Bofpari1	A5_3	2075	a915b04dab6a7c488c8967453e3064d8	Fungi	Ascomycota	Dothideomycetes	Venturiales	Venturiaceae	Venturia	uncl. Venturia	42
Bofpari1	A5_2	2075	a915b04dab6a7c488c8967453e3064d8	Fungi	Ascomycota	Dothideomycetes	Venturiales	Venturiaceae	Venturia	uncl. Venturia	26
Bofpari1	A5_2	2080	5f04b3e4dd4bdf350e85c5853175290a	Fungi	Ascomycota	Dothideomycetes	Venturiales	uncl. Venturiales	uncl. Venturiales	uncl. Venturiales	18
Bofpari1	A5_2	2082	c18670ce4af61e66be43616a79b3dd10	Fungi	Ascomycota	Dothideomycetes	Venturiales	Sympoventuriaceae	Fusicladium	Fusicladium fagi	391
Bofpari1	A5_3	2082	c18670ce4af61e66be43616a79b3dd10	Fungi	Ascomycota	Dothideomycetes	Venturiales	Sympoventuriaceae	Fusicladium	Fusicladium fagi	30
Bofpari1	A5_2	2083	8204727e19484807720864c73d4d35b4	Fungi	Ascomycota	Dothideomycetes	Venturiales	Sympoventuriaceae	Fusicladium	Fusicladium fagi	1791
Bofpari1	A5_3	2083	8204727e19484807720864c73d4d35b4	Fungi	Ascomycota	Dothideomycetes	Venturiales	Sympoventuriaceae	Fusicladium	Fusicladium fagi	659
Bofpari1	A5_2	2086	ac3b693c8f55b4fde5dd5964bbdf4c40	Fungi	Ascomycota	Dothideomycetes	Venturiales	Venturiaceae	Venturia	uncl. Venturia	221
Bofpari1	A5_3	2086	ac3b693c8f55b4fde5dd5964bbdf4c40	Fungi	Ascomycota	Dothideomycetes	Venturiales	Venturiaceae	Venturia	uncl. Venturia	192
Bofpari1	A5_2	2088	fdf694bee8600682182d65e85c98e6f9	Fungi	uncl. Fungi	uncl. Fungi	uncl. Fungi	uncl. Fungi	uncl. Fungi	uncl. Fungi	13
Bofpari1	A5_2	2089	e48da88d4359ef942059c1941fe638a9	Fungi	uncl. Fungi	uncl. Fungi	uncl. Fungi	uncl. Fungi	uncl. Fungi	uncl. Fungi	8
Bofpari1	A5_2	2090	90eb50f63a6320db4b1a8b92b566d7f7	Fungi	uncl. Fungi	uncl. Fungi	uncl. Fungi	uncl. Fungi	uncl. Fungi	uncl. Fungi	121
Bofpari1	A5_3	2090	90eb50f63a6320db4b1a8b92b566d7f7	Fungi	uncl. Fungi	uncl. Fungi	uncl. Fungi	uncl. Fungi	uncl. Fungi	uncl. Fungi	43
Bofpari1	A5_2	2114	6322993b9e363e7d0e1e502000757b59	Fungi	Ascomycota	Dothideomycetes	Tubeufiales	Tubeufiaceae	uncl. Tubeufiaceae	uncl. Tubeufiaceae	19
Bofpari1	A5_3	2124	af7861df0a1781bb48b0df72aa2e8020	Fungi	uncl. Fungi	uncl. Fungi	uncl. Fungi	uncl. Fungi	uncl. Fungi	uncl. Fungi	25
Bofpari1	A5_2	2124	af7861df0a1781bb48b0df72aa2e8020	Fungi	uncl. Fungi	uncl. Fungi	uncl. Fungi	uncl. Fungi	uncl. Fungi	uncl. Fungi	19
Bofpari1	A5_3	2125	c457cbbad41eb15b8ff6e1c284b703a4	Fungi	Ascomycota	Dothideomycetes	Tubeufiales	uncl. Tubeufiales	uncl. Tubeufiales	uncl. Tubeufiales	260
Bofpari1	A5_2	2156	80701f5c4dcbdb39829575ea6d88cae6	Fungi	Ascomycota	uncl. Ascomycota	uncl. Ascomycota	uncl. Ascomycota	uncl. Ascomycota	uncl. Ascomycota	21
Bofpari1	A5_2	2157	dd40ecb5cf9f9c563ae0cc04e2951412	Fungi	Ascomycota	Dothideomycetes	Botryosphaeriales	Aplosporellaceae	Aplosporella	Aplosporella prunicola	44
Bofpari1	A5_3	2171	bac8b32b0cc4b539f3bb4f55a1413371	Fungi	uncl. Fungi	uncl. Fungi	uncl. Fungi	uncl. Fungi	uncl. Fungi	uncl. Fungi	10
Bofpari1	A5_3	2191	749c1e34423d800b2b026adf1a3c7c7b	Fungi	Ascomycota	Eurotiomycetes	Chaetothyriales	Herpotrichiellaceae	uncl. Herpotrichiellaceae	uncl. Herpotrichiellaceae	6
Bofpari1	A5_2	2200	6fb5747b825eb8da0705f3f25828822b	Fungi	Ascomycota	Eurotiomycetes	Chaetothyriales	Herpotrichiellaceae	uncl. Herpotrichiellaceae	uncl. Herpotrichiellaceae	15
Bofpari1	A5_2	2206	c9b947104c3147b9a71da87b051da7dc	Fungi	Ascomycota	uncl. Ascomycota	uncl. Ascomycota	uncl. Ascomycota	uncl. Ascomycota	uncl. Ascomycota	16
Bofpari1	A5_3	2206	c9b947104c3147b9a71da87b051da7dc	Fungi	Ascomycota	uncl. Ascomycota	uncl. Ascomycota	uncl. Ascomycota	uncl. Ascomycota	uncl. Ascomycota	15
Bofpari1	A5_2	2208	1eeb96632c65d5a3804fa431de9fe563	Fungi	uncl. Fungi	uncl. Fungi	uncl. Fungi	uncl. Fungi	uncl. Fungi	uncl. Fungi	19
Bofpari1	A5_3	2211	c3859e366e29a05d23a3238351b268a3	Fungi	Ascomycota	uncl. Ascomycota	uncl. Ascomycota	uncl. Ascomycota	uncl. Ascomycota	uncl. Ascomycota	7
Bofpari1	A5_3	2218	8e6fcc875cb71226aa6ab40d03138854	Fungi	Ascomycota	Dothideomycetes	Dothideales	Aureobasidiaceae	uncl. Aureobasidiaceae	uncl. Aureobasidiaceae	19
Bofpari1	A5_3	2225	60eee13c3fc3dca84a869f09b09ae81d	Fungi	Ascomycota	Dothideomycetes	Dothideales	Aureobasidiaceae	Aureobasidium	uncl. Aureobasidium	11
Bofpari1	A5_3	2226	a1b9a0ba28242e0559286e02d80e8aae	Fungi	Ascomycota	Dothideomycetes	Dothideales	Aureobasidiaceae	Aureobasidium	Aureobasidium pullulans	24
Bofpari1	A5_3	2230	d127a761634fe069bb70e76c91ecd48e	Fungi	Ascomycota	Dothideomycetes	Dothideales	Aureobasidiaceae	Aureobasidium	uncl. Aureobasidium	2
Bofpari1	A5_2	2231	1372f7a35feee7e26bec803f6ef21f13	Fungi	Ascomycota	Dothideomycetes	Dothideales	Aureobasidiaceae	Aureobasidium	uncl. Aureobasidium	17
Bofpari1	A5_3	2231	1372f7a35feee7e26bec803f6ef21f13	Fungi	Ascomycota	Dothideomycetes	Dothideales	Aureobasidiaceae	Aureobasidium	uncl. Aureobasidium	1
Bofpari1	A5_2	2234	44706b7cde5931a5cf7d50e6c590b3c5	Fungi	Ascomycota	Dothideomycetes	Dothideales	Aureobasidiaceae	Aureobasidium	uncl. Aureobasidium	79
Bofpari1	A5_3	2234	44706b7cde5931a5cf7d50e6c590b3c5	Fungi	Ascomycota	Dothideomycetes	Dothideales	Aureobasidiaceae	Aureobasidium	uncl. Aureobasidium	42
Bofpari1	A5_2	2236	427779c94eff01005cc27cee1db76f17	Fungi	Ascomycota	Dothideomycetes	Dothideales	Dothioraceae	Hormonema	Hormonema viticola	256
Bofpari1	A5_3	2236	427779c94eff01005cc27cee1db76f17	Fungi	Ascomycota	Dothideomycetes	Dothideales	Dothioraceae	Hormonema	Hormonema viticola	139
Bofpari1	A5_2	2239	374806b4ac85600c1b4643334eba5558	Fungi	Ascomycota	Dothideomycetes	Dothideales	Dothioraceae	Hormonema	Hormonema viticola	107
Bofpari1	A5_3	2239	374806b4ac85600c1b4643334eba5558	Fungi	Ascomycota	Dothideomycetes	Dothideales	Dothioraceae	Hormonema	Hormonema viticola	34
Bofpari1	A5_2	2245	5219dfb80e118a564b9a0ce50f1c9774	Fungi	Ascomycota	Dothideomycetes	Dothideales	uncl. Dothideales	uncl. Dothideales	uncl. Dothideales	16
Bofpari1	A5_3	2245	5219dfb80e118a564b9a0ce50f1c9774	Fungi	Ascomycota	Dothideomycetes	Dothideales	uncl. Dothideales	uncl. Dothideales	uncl. Dothideales	6
Bofpari1	A5_2	2250	2f8c2d38b8343db2e06bfaab9fa6e2a3	Fungi	Ascomycota	Dothideomycetes	Dothideales	Dothioraceae	Dothiora	uncl. Dothiora	11
Bofpari1	A5_3	2252	8aa1494a5ba12a38489f432186e30fb4	Fungi	Ascomycota	Dothideomycetes	Dothideales	uncl. Dothideales	uncl. Dothideales	uncl. Dothideales	98
Bofpari1	A5_2	2252	8aa1494a5ba12a38489f432186e30fb4	Fungi	Ascomycota	Dothideomycetes	Dothideales	uncl. Dothideales	uncl. Dothideales	uncl. Dothideales	19
Bofpari1	A5_2	2253	78427523132da7589917422490c3354a	Fungi	Ascomycota	Dothideomycetes	Dothideales	uncl. Dothideales	uncl. Dothideales	uncl. Dothideales	67
Bofpari1	A5_3	2253	78427523132da7589917422490c3354a	Fungi	Ascomycota	Dothideomycetes	Dothideales	uncl. Dothideales	uncl. Dothideales	uncl. Dothideales	36
Bofpari1	A5_2	2273	7ce736258b91893ab3c7ae807e84bc49	Fungi	Ascomycota	Pezizomycetes	Pezizales	Pyronemataceae	Scutellinia	uncl. Scutellinia	36
Bofpari1	A5_3	2274	f50a3f9ad2083d89964bfbe405bac402	Fungi	Ascomycota	Pezizomycetes	Pezizales	Pyronemataceae	Scutellinia	uncl. Scutellinia	46
Bofpari1	A5_3	2276	8a72325fe1cda6b50c75bef4d78e2c86	Fungi	Ascomycota	Pezizomycetes	Pezizales	Pyronemataceae	uncl. Pyronemataceae	uncl. Pyronemataceae	228
Bofpari1	A5_2	2277	630cbd937c95547b0b4f128c972969ef	Fungi	Ascomycota	Pezizomycetes	Pezizales	Pyronemataceae	uncl. Pyronemataceae	uncl. Pyronemataceae	19
Bofpari1	A5_3	2278	19dc82e434a35a6fef206a685cc4b918	Fungi	Ascomycota	Pezizomycetes	Pezizales	Pyronemataceae	uncl. Pyronemataceae	uncl. Pyronemataceae	195
Bofpari1	A5_2	2287	91b15a12534efb184629a504532439bb	Fungi	Ascomycota	Pezizomycetes	Pezizales	Pyronemataceae	Byssonectria	Byssonectria deformis	97
Bofpari1	A5_3	2289	f0c89c8c88a93370b8d21feadabb4470	Fungi	Ascomycota	Pezizomycetes	Pezizales	uncl. Pezizales	uncl. Pezizales	uncl. Pezizales	8
Bofpari1	A5_3	2292	d3e50e4668850d365b3da2e176286c88	Fungi	Ascomycota	Pezizomycetes	Pezizales	Pyronemataceae	Tricharina	uncl. Tricharina	8
Bofpari1	A5_3	2299	9aa629e4a2bff367785318e78df4d647	Fungi	uncl. Fungi	uncl. Fungi	uncl. Fungi	uncl. Fungi	uncl. Fungi	uncl. Fungi	23
Bofpari1	A5_3	2301	a3c04cbdf1e42391f073482c0499929c	Fungi	Ascomycota	uncl. Ascomycota	uncl. Ascomycota	uncl. Ascomycota	uncl. Ascomycota	uncl. Ascomycota	28
Bofpari1	A5_3	2302	9fc3e20cf4f736a0d36f4d4028ee9023	Fungi	Ascomycota	uncl. Ascomycota	uncl. Ascomycota	uncl. Ascomycota	uncl. Ascomycota	uncl. Ascomycota	68
Bofpari1	A5_2	2303	d06d8b5d3f858bf656c676e721775686	Fungi	Ascomycota	uncl. Ascomycota	uncl. Ascomycota	uncl. Ascomycota	uncl. Ascomycota	uncl. Ascomycota	228
Bofpari1	A5_3	2303	d06d8b5d3f858bf656c676e721775686	Fungi	Ascomycota	uncl. Ascomycota	uncl. Ascomycota	uncl. Ascomycota	uncl. Ascomycota	uncl. Ascomycota	224
Bofpari1	A5_3	2304	8b05ef32b84ec520aea9869214c0eaf0	Fungi	Ascomycota	uncl. Ascomycota	uncl. Ascomycota	uncl. Ascomycota	uncl. Ascomycota	uncl. Ascomycota	20
Bofpari1	A5_3	2307	b27c3fdb1d2adbf9fbb4c48b6ab7b0b0	Fungi	Ascomycota	Dothideomycetes	Capnodiales	Mycosphaerellaceae	Ramularia	uncl. Ramularia	4
Bofpari1	A5_2	2309	bf091bbe369b0cedb97f7f826aefaf2d	Fungi	Ascomycota	Dothideomycetes	Capnodiales	Mycosphaerellaceae	Ramularia	uncl. Ramularia	2153
Bofpari1	A5_3	2309	bf091bbe369b0cedb97f7f826aefaf2d	Fungi	Ascomycota	Dothideomycetes	Capnodiales	Mycosphaerellaceae	Ramularia	uncl. Ramularia	1712
Bofpari1	A5_2	2310	32b3c9365966813158610a67660398ac	Fungi	Basidiomycota	Agaricomycetes	uncl. Agaricomycetes	uncl. Agaricomycetes	uncl. Agaricomycetes	uncl. Agaricomycetes	20
Bofpari1	A5_3	2310	32b3c9365966813158610a67660398ac	Fungi	Basidiomycota	Agaricomycetes	uncl. Agaricomycetes	uncl. Agaricomycetes	uncl. Agaricomycetes	uncl. Agaricomycetes	19
Bofpari1	A5_3	2326	f856e99a1193fbb29f2eac8ac0ceb837	Fungi	Ascomycota	Dothideomycetes	Capnodiales	uncl. Capnodiales	uncl. Capnodiales	uncl. Capnodiales	75
Bofpari1	A5_3	2330	877b0b7ccf3005e1fc1caa980547fe75	Fungi	Ascomycota	Dothideomycetes	Capnodiales	uncl. Capnodiales	uncl. Capnodiales	uncl. Capnodiales	26
Bofpari1	A5_2	2330	877b0b7ccf3005e1fc1caa980547fe75	Fungi	Ascomycota	Dothideomycetes	Capnodiales	uncl. Capnodiales	uncl. Capnodiales	uncl. Capnodiales	21
Bofpari1	A5_2	2337	94079fcc6ab006ddb93275ff7f793a0b	Fungi	Ascomycota	Dothideomycetes	Capnodiales	uncl. Capnodiales	uncl. Capnodiales	uncl. Capnodiales	12
Bofpari1	A5_2	2338	13b3fe518d8a403babc7edbc1579c99d	Fungi	Ascomycota	Dothideomycetes	Capnodiales	uncl. Capnodiales	uncl. Capnodiales	uncl. Capnodiales	17
Bofpari1	A5_3	2338	13b3fe518d8a403babc7edbc1579c99d	Fungi	Ascomycota	Dothideomycetes	Capnodiales	uncl. Capnodiales	uncl. Capnodiales	uncl. Capnodiales	15
Bofpari1	A5_2	2339	d6a6a95ea3fcfd5857d83f5bbb74210f	Fungi	Basidiomycota	Agaricomycetes	Atheliales	Atheliaceae	Tylospora	uncl. Tylospora	21
Bofpari1	A5_3	2343	35fc7f3f50419df427d2783dde071abc	Fungi	uncl. Fungi	uncl. Fungi	uncl. Fungi	uncl. Fungi	uncl. Fungi	uncl. Fungi	9
Bofpari1	A5_2	2344	4d39566f944f20d667aec8dd42d02831	Fungi	Basidiomycota	Agaricomycetes	uncl. Agaricomycetes	uncl. Agaricomycetes	uncl. Agaricomycetes	uncl. Agaricomycetes	12
Bofpari1	A5_2	2350	13c7e0a010a18ed53b9daa0ec981ad9f	Fungi	uncl. Fungi	uncl. Fungi	uncl. Fungi	uncl. Fungi	uncl. Fungi	uncl. Fungi	23
Bofpari1	A5_3	2355	fb246f8e5e737e0d6902974880756b6c	Fungi	Ascomycota	Dothideomycetes	Capnodiales	uncl. Capnodiales	uncl. Capnodiales	uncl. Capnodiales	5
Bofpari1	A5_2	2358	a1374dfae88a5e929400061757ee19b0	Fungi	uncl. Fungi	uncl. Fungi	uncl. Fungi	uncl. Fungi	uncl. Fungi	uncl. Fungi	179
Bofpari1	A5_3	2358	a1374dfae88a5e929400061757ee19b0	Fungi	uncl. Fungi	uncl. Fungi	uncl. Fungi	uncl. Fungi	uncl. Fungi	uncl. Fungi	45
Bofpari1	A5_3	2359	4b445b093f892b30bb3c1c9c4c6912f8	Fungi	uncl. Fungi	uncl. Fungi	uncl. Fungi	uncl. Fungi	uncl. Fungi	uncl. Fungi	8
Bofpari1	A5_3	2365	bfceff449d6593e03dbf317674c00da5	Fungi	Ascomycota	Dothideomycetes	Capnodiales	Teratosphaeriaceae	Elasticomyces	Elasticomyces elasticus	6
Bofpari1	A5_3	2377	52ee50234498df35eb9dd4814ea90b1a	Fungi	Ascomycota	Dothideomycetes	Capnodiales	uncl. Capnodiales	uncl. Capnodiales	uncl. Capnodiales	5
Bofpari1	A5_3	2384	4aed2a9558b1d28ac160086589721112	Fungi	Ascomycota	uncl. Ascomycota	uncl. Ascomycota	uncl. Ascomycota	uncl. Ascomycota	uncl. Ascomycota	15
Bofpari1	A5_3	2385	6eb006fca05c5bf72f177e036c945a94	Fungi	Basidiomycota	Agaricomycetes	uncl. Agaricomycetes	uncl. Agaricomycetes	uncl. Agaricomycetes	uncl. Agaricomycetes	18
Bofpari1	A5_2	2387	61b9e46b719c59017b838739c316c865	Fungi	Basidiomycota	Agaricomycetes	uncl. Agaricomycetes	uncl. Agaricomycetes	uncl. Agaricomycetes	uncl. Agaricomycetes	26
Bofpari1	A5_2	2388	95fa641760c8de273935f27f7fc8b4f8	Fungi	Basidiomycota	Agaricomycetes	Atheliales	Atheliaceae	Tylospora	uncl. Tylospora	38
Bofpari1	A5_2	2389	b1c418f8b1505213415fe80128afece1	Fungi	Basidiomycota	Agaricomycetes	uncl. Agaricomycetes	uncl. Agaricomycetes	uncl. Agaricomycetes	uncl. Agaricomycetes	21
Bofpari1	A5_2	2391	0fb55d8cc32f2d33dc241b675ebec7da	Fungi	Basidiomycota	Agaricomycetes	uncl. Agaricomycetes	uncl. Agaricomycetes	uncl. Agaricomycetes	uncl. Agaricomycetes	190
Bofpari1	A5_3	2391	0fb55d8cc32f2d33dc241b675ebec7da	Fungi	Basidiomycota	Agaricomycetes	uncl. Agaricomycetes	uncl. Agaricomycetes	uncl. Agaricomycetes	uncl. Agaricomycetes	70
Bofpari1	A5_2	2394	070f0bc938830d4db1183ca8cfd310b4	Fungi	Basidiomycota	Agaricomycetes	uncl. Agaricomycetes	uncl. Agaricomycetes	uncl. Agaricomycetes	uncl. Agaricomycetes	379
Bofpari1	A5_3	2394	070f0bc938830d4db1183ca8cfd310b4	Fungi	Basidiomycota	Agaricomycetes	uncl. Agaricomycetes	uncl. Agaricomycetes	uncl. Agaricomycetes	uncl. Agaricomycetes	226
Bofpari1	A5_3	2396	3b0ca91ca6e1c7c92445c1ccb4600137	Fungi	Ascomycota	Dothideomycetes	Capnodiales	Teratosphaeriaceae	Capnobotryella	uncl. Capnobotryella	6
Bofpari1	A5_3	2405	d6a00260df108c7bb5ce00ec9c0f8a68	Fungi	Ascomycota	Dothideomycetes	Capnodiales	Teratosphaeriaceae	Capnobotryella	uncl. Capnobotryella	21
Bofpari1	A5_3	2412	e7c3f982c2d479e0553fdf862543d0ba	Fungi	uncl. Fungi	uncl. Fungi	uncl. Fungi	uncl. Fungi	uncl. Fungi	uncl. Fungi	8
Bofpari1	A5_2	2414	01f32732511f258a7f8206aeaa56481f	Fungi	Basidiomycota	Agaricomycetes	uncl. Agaricomycetes	uncl. Agaricomycetes	uncl. Agaricomycetes	uncl. Agaricomycetes	28
Bofpari1	A5_3	2455	7cead02b70f0ed0ec7c1e6a0c7d54e27	Fungi	Ascomycota	Dothideomycetes	Capnodiales	Mycosphaerellaceae	uncl. Mycosphaerellaceae	uncl. Mycosphaerellaceae	730
Bofpari1	A5_2	2455	7cead02b70f0ed0ec7c1e6a0c7d54e27	Fungi	Ascomycota	Dothideomycetes	Capnodiales	Mycosphaerellaceae	uncl. Mycosphaerellaceae	uncl. Mycosphaerellaceae	323
Bofpari1	A5_3	2458	22afe5dc46a141213f37c45c534bdaad	Fungi	Ascomycota	Dothideomycetes	Capnodiales	Teratosphaeriaceae	Oleoguttula	Oleoguttula mirabilis	12
Bofpari1	A5_2	2463	e9d09875c86043cc62cc705ca8468236	Fungi	Ascomycota	Dothideomycetes	Capnodiales	Teratosphaeriaceae	Oleoguttula	Oleoguttula mirabilis	577
Bofpari1	A5_3	2463	e9d09875c86043cc62cc705ca8468236	Fungi	Ascomycota	Dothideomycetes	Capnodiales	Teratosphaeriaceae	Oleoguttula	Oleoguttula mirabilis	182
Bofpari1	A5_2	2469	254713f871cee8438cc6366a8c1a6a67	Fungi	uncl. Fungi	uncl. Fungi	uncl. Fungi	uncl. Fungi	uncl. Fungi	uncl. Fungi	72
Bofpari1	A5_3	2469	254713f871cee8438cc6366a8c1a6a67	Fungi	uncl. Fungi	uncl. Fungi	uncl. Fungi	uncl. Fungi	uncl. Fungi	uncl. Fungi	34
Bofpari1	A5_2	2470	887fff31f06b5266d503d8e2ef32e58a	Fungi	Ascomycota	Dothideomycetes	uncl. Dothideomycetes	uncl. Dothideomycetes	uncl. Dothideomycetes	uncl. Dothideomycetes	56
Bofpari1	A5_3	2470	887fff31f06b5266d503d8e2ef32e58a	Fungi	Ascomycota	Dothideomycetes	uncl. Dothideomycetes	uncl. Dothideomycetes	uncl. Dothideomycetes	uncl. Dothideomycetes	46
Bofpari1	A5_2	2477	22c8041406ccc21bd3cb454aa6a6ff52	Fungi	uncl. Fungi	uncl. Fungi	uncl. Fungi	uncl. Fungi	uncl. Fungi	uncl. Fungi	22
Bofpari1	A5_3	2478	fd175c205f3628280a21053485fadbe5	Fungi	Ascomycota	Dothideomycetes	Capnodiales	Cladosporiaceae	uncl. Cladosporiaceae	uncl. Cladosporiaceae	9
Bofpari1	A5_2	2480	5023314736d85a6a945bf82481e79ade	Fungi	Ascomycota	Dothideomycetes	Capnodiales	Cladosporiaceae	Cladosporium	Cladosporium sphaerospermum	110
Bofpari1	A5_3	2480	5023314736d85a6a945bf82481e79ade	Fungi	Ascomycota	Dothideomycetes	Capnodiales	Cladosporiaceae	Cladosporium	Cladosporium sphaerospermum	68
Bofpari1	A5_2	2488	7a07425bec9422aac20121f94389a5c9	Fungi	Basidiomycota	Agaricomycetes	Atheliales	Atheliaceae	Tylospora	uncl. Tylospora	125
Bofpari1	A5_3	2488	7a07425bec9422aac20121f94389a5c9	Fungi	Basidiomycota	Agaricomycetes	Atheliales	Atheliaceae	Tylospora	uncl. Tylospora	43
Bofpari1	A5_2	2489	8f494d0053e48501ab5f4191e331b683	Fungi	Ascomycota	Dothideomycetes	Capnodiales	Cladosporiaceae	uncl. Cladosporiaceae	uncl. Cladosporiaceae	1277
Bofpari1	A5_3	2489	8f494d0053e48501ab5f4191e331b683	Fungi	Ascomycota	Dothideomycetes	Capnodiales	Cladosporiaceae	uncl. Cladosporiaceae	uncl. Cladosporiaceae	615
Bofpari1	A5_3	2493	680bb291f8abfe9902e11f46b71cdf3d	Fungi	uncl. Fungi	uncl. Fungi	uncl. Fungi	uncl. Fungi	uncl. Fungi	uncl. Fungi	9
Bofpari1	A5_2	2499	014e39e491cf58da2845f130ea0ae265	Fungi	Ascomycota	uncl. Ascomycota	uncl. Ascomycota	uncl. Ascomycota	uncl. Ascomycota	uncl. Ascomycota	2
Bofpari1	A5_3	2499	014e39e491cf58da2845f130ea0ae265	Fungi	Ascomycota	uncl. Ascomycota	uncl. Ascomycota	uncl. Ascomycota	uncl. Ascomycota	uncl. Ascomycota	1
Bofpari1	A5_2	2537	0f48053cbe35c9a33fbb7abfaca96a4f	Fungi	Ascomycota	Lecanoromycetes	Acarosporales	Acarosporaceae	Acarospora	uncl. Acarospora	9
Bofpari1	A5_2	2544	28b82e492f8f4de4548cd93944f7389d	Fungi	Ascomycota	Lecanoromycetes	Umbilicariales	Umbilicariaceae	uncl. Umbilicariaceae	uncl. Umbilicariaceae	2
Bofpari1	A5_3	2550	f39e557a21919ca4fdfc02ccb1797f8d	Fungi	Ascomycota	uncl. Ascomycota	uncl. Ascomycota	uncl. Ascomycota	uncl. Ascomycota	uncl. Ascomycota	132
Bofpari1	A5_2	2555	5c438d6a279ce09e0165d81814b73763	Fungi	Ascomycota	Sordariomycetes	Glomerellales	Plectosphaerellaceae	uncl. Plectosphaerellaceae	uncl. Plectosphaerellaceae	21
Bofpari1	A5_3	2559	342f875127b4bedacd91267d611c1bdb	Fungi	Ascomycota	Sordariomycetes	Glomerellales	Plectosphaerellaceae	uncl. Plectosphaerellaceae	uncl. Plectosphaerellaceae	10
Bofpari1	A5_2	2560	2a67fd191440f8b89b151b15f9dfb35b	Fungi	Ascomycota	Sordariomycetes	Glomerellales	Plectosphaerellaceae	Plectosphaerella	uncl. Plectosphaerella	23
Bofpari1	A5_3	2560	2a67fd191440f8b89b151b15f9dfb35b	Fungi	Ascomycota	Sordariomycetes	Glomerellales	Plectosphaerellaceae	Plectosphaerella	uncl. Plectosphaerella	14
Bofpari1	A5_3	2562	c328cd86a5ee3a6247045629b7ccc5fd	Fungi	Ascomycota	Sordariomycetes	Glomerellales	Plectosphaerellaceae	Plectosphaerella	uncl. Plectosphaerella	63
Bofpari1	A5_2	2562	c328cd86a5ee3a6247045629b7ccc5fd	Fungi	Ascomycota	Sordariomycetes	Glomerellales	Plectosphaerellaceae	Plectosphaerella	uncl. Plectosphaerella	17
Bofpari1	A5_2	2571	ba347bfb3f599aafedf8055a6d89bedc	Fungi	Ascomycota	Sordariomycetes	Microascales	Microascaceae	Microascus	Microascus longirostris	8
Bofpari1	A5_2	2578	7159ece0c6a4025281e5e440d7f477a8	Fungi	Ascomycota	Sordariomycetes	Microascales	Microascaceae	Acaulium	uncl. Acaulium	7
Bofpari1	A5_3	2579	e24b0f9e8754e74cf0116d585290ef48	Fungi	Ascomycota	Sordariomycetes	Microascales	uncl. Microascales	uncl. Microascales	uncl. Microascales	4
Bofpari1	A5_2	2583	ca0cf1589e3684f0901006b2775640d1	Fungi	Ascomycota	Sordariomycetes	Microascales	Microascaceae	Cephalotrichum	Cephalotrichum stemonitis	6
Bofpari1	A5_3	2591	bd366620dd65bb5c354136d56b85cdc7	Fungi	Ascomycota	Sordariomycetes	Microascales	uncl. Microascales	uncl. Microascales	uncl. Microascales	6
Bofpari1	A5_2	2592	2a0dcf9b59500025a953fc4bb4c7c3af	Fungi	Ascomycota	uncl. Ascomycota	uncl. Ascomycota	uncl. Ascomycota	uncl. Ascomycota	uncl. Ascomycota	9
Bofpari1	A5_2	2595	149cb0cad2acc1af0505c2cf5bde3d8f	Fungi	Ascomycota	Sordariomycetes	Hypocreales	Nectriaceae	Fusarium	uncl. Fusarium	10
Bofpari1	A5_2	2597	884e783abddf50bda4d48ecabd768c1f	Fungi	Ascomycota	Sordariomycetes	Hypocreales	Nectriaceae	Fusarium	uncl. Fusarium	16
Bofpari1	A5_2	2600	65f3e482b63023df983fd788cc02fcef	Fungi	Ascomycota	uncl. Ascomycota	uncl. Ascomycota	uncl. Ascomycota	uncl. Ascomycota	uncl. Ascomycota	6
Bofpari1	A5_2	2604	46a5d776bb6618a2008a582485a932f2	Fungi	Ascomycota	Sordariomycetes	Hypocreales	Nectriaceae	Fusicolla	Fusicolla septimanifiniscientiae	8
Bofpari1	A5_2	2607	d08a7284172651c23d5ed6000a846174	Fungi	Ascomycota	Sordariomycetes	uncl. Sordariomycetes	uncl. Sordariomycetes	uncl. Sordariomycetes	uncl. Sordariomycetes	8
Bofpari1	A5_3	2608	492ea00188cb3446767652b22200f464	Fungi	Ascomycota	Sordariomycetes	Hypocreales	Nectriaceae	uncl. Nectriaceae	uncl. Nectriaceae	119
Bofpari1	A5_2	2608	492ea00188cb3446767652b22200f464	Fungi	Ascomycota	Sordariomycetes	Hypocreales	Nectriaceae	uncl. Nectriaceae	uncl. Nectriaceae	49
Bofpari1	A5_2	2612	6f2a5897340419e216cb495248c008e9	Fungi	Ascomycota	Sordariomycetes	Hypocreales	Nectriaceae	Pseudocosmospora	uncl. Pseudocosmospora	17
Bofpari1	A5_3	2612	6f2a5897340419e216cb495248c008e9	Fungi	Ascomycota	Sordariomycetes	Hypocreales	Nectriaceae	Pseudocosmospora	uncl. Pseudocosmospora	14
Bofpari1	A5_3	2613	6c8ca4bd2392f07ab2c1039f3b05358a	Fungi	Ascomycota	Sordariomycetes	Hypocreales	Nectriaceae	uncl. Nectriaceae	uncl. Nectriaceae	2
Bofpari1	A5_3	2615	fa15d2ed308b1f1ef9696bbd14c272dd	Fungi	Ascomycota	Sordariomycetes	Hypocreales	uncl. Hypocreales	uncl. Hypocreales	uncl. Hypocreales	292
Bofpari1	A5_2	2615	fa15d2ed308b1f1ef9696bbd14c272dd	Fungi	Ascomycota	Sordariomycetes	Hypocreales	uncl. Hypocreales	uncl. Hypocreales	uncl. Hypocreales	84
Bofpari1	A5_2	2619	deeddd9dd2c116c3b76d2652550a1c09	Fungi	Ascomycota	Sordariomycetes	Hypocreales	Nectriaceae	Ilyonectria	Ilyonectria mors-panacis	252
Bofpari1	A5_3	2619	deeddd9dd2c116c3b76d2652550a1c09	Fungi	Ascomycota	Sordariomycetes	Hypocreales	Nectriaceae	Ilyonectria	Ilyonectria mors-panacis	81
Bofpari1	A5_2	2622	366bcb1afa7e29cc67542afd40b52936	Fungi	Ascomycota	Sordariomycetes	Hypocreales	Nectriaceae	Ilyonectria	uncl. Ilyonectria	103
Bofpari1	A5_3	2622	366bcb1afa7e29cc67542afd40b52936	Fungi	Ascomycota	Sordariomycetes	Hypocreales	Nectriaceae	Ilyonectria	uncl. Ilyonectria	33
Bofpari1	A5_2	2624	e1abe5e29932a9600b3cfcf369f81210	Fungi	Ascomycota	Sordariomycetes	Hypocreales	uncl. Hypocreales	uncl. Hypocreales	uncl. Hypocreales	20
Bofpari1	A5_3	2624	e1abe5e29932a9600b3cfcf369f81210	Fungi	Ascomycota	Sordariomycetes	Hypocreales	uncl. Hypocreales	uncl. Hypocreales	uncl. Hypocreales	13
Bofpari1	A5_3	2637	06b330171efd890d2de6a91cd1c18b7e	Fungi	Ascomycota	Sordariomycetes	Hypocreales	Ophiocordycipitaceae	Tolypocladium	uncl. Tolypocladium	11
Bofpari1	A5_3	2658	b986c69a8fed369f8725a1ebc2e4ee60	Fungi	Ascomycota	Sordariomycetes	Hypocreales	Cordycipitaceae	Beauveria	Beauveria amorpha	20
Bofpari1	A5_2	2658	b986c69a8fed369f8725a1ebc2e4ee60	Fungi	Ascomycota	Sordariomycetes	Hypocreales	Cordycipitaceae	Beauveria	Beauveria amorpha	6
Bofpari1	A5_3	2660	1538658f7c6c52e5871c5ce6297c450e	Fungi	Ascomycota	Sordariomycetes	Hypocreales	Nectriaceae	uncl. Nectriaceae	uncl. Nectriaceae	6
Bofpari1	A5_2	2661	5883ec3aa97acf137a2a69173441b21b	Fungi	Ascomycota	Sordariomycetes	Hypocreales	Nectriaceae	uncl. Nectriaceae	uncl. Nectriaceae	11
Bofpari1	A5_3	2664	68e8408746faddf8e00f93b50f00272a	Fungi	Ascomycota	Sordariomycetes	Hypocreales	Nectriaceae	Nectria	uncl. Nectria	6
Bofpari1	A5_2	2665	c45c92484a7c20116bb1887475c682ef	Fungi	Ascomycota	Sordariomycetes	Hypocreales	Nectriaceae	uncl. Nectriaceae	uncl. Nectriaceae	13
Bofpari1	A5_2	2678	6dc745c982f546771527edf5436e326e	Fungi	Ascomycota	Sordariomycetes	Hypocreales	Stachybotryaceae	Striatibotrys	Striatibotrys oleronensis	11
Bofpari1	A5_2	2691	58b6958233e4083c0b70bf89111310c6	Fungi	Ascomycota	Sordariomycetes	Hypocreales	uncl. Hypocreales	uncl. Hypocreales	uncl. Hypocreales	5
Bofpari1	A5_3	2691	58b6958233e4083c0b70bf89111310c6	Fungi	Ascomycota	Sordariomycetes	Hypocreales	uncl. Hypocreales	uncl. Hypocreales	uncl. Hypocreales	4
Bofpari1	A5_2	2697	92c0aadf7e4f0145fb2a47d8ba59e7b5	Fungi	Ascomycota	Sordariomycetes	Hypocreales	Hypocreales fam Incertae sedis	Acremonium	uncl. Acremonium	14
Bofpari1	A5_2	2701	a579d448e1e312df6052d77ec731a98f	Fungi	Ascomycota	Sordariomycetes	Hypocreales	Hypocreaceae	Trichoderma	uncl. Trichoderma	44
Bofpari1	A5_3	2701	a579d448e1e312df6052d77ec731a98f	Fungi	Ascomycota	Sordariomycetes	Hypocreales	Hypocreaceae	Trichoderma	uncl. Trichoderma	41
Bofpari1	A5_3	2702	7d788b805ee2a8c7f464947697bbf246	Fungi	Ascomycota	Sordariomycetes	Hypocreales	Hypocreaceae	Trichoderma	uncl. Trichoderma	13
Bofpari1	A5_3	2704	8239e0fd0f3647491882cfcff7c463d2	Fungi	Ascomycota	Sordariomycetes	Hypocreales	Hypocreaceae	Trichoderma	uncl. Trichoderma	12
Bofpari1	A5_2	2706	be16554bf3a26d3aa1b8bff7ccf391dd	Fungi	Ascomycota	Sordariomycetes	Hypocreales	Hypocreaceae	Trichoderma	uncl. Trichoderma	137
Bofpari1	A5_3	2706	be16554bf3a26d3aa1b8bff7ccf391dd	Fungi	Ascomycota	Sordariomycetes	Hypocreales	Hypocreaceae	Trichoderma	uncl. Trichoderma	49
Bofpari1	A5_3	2715	ca124fbf5a6482b2e22af5b07c993c46	Fungi	Ascomycota	Sordariomycetes	Hypocreales	Hypocreales fam Incertae sedis	Acremonium	Acremonium alternatum	59
Bofpari1	A5_2	2715	ca124fbf5a6482b2e22af5b07c993c46	Fungi	Ascomycota	Sordariomycetes	Hypocreales	Hypocreales fam Incertae sedis	Acremonium	Acremonium alternatum	28
Bofpari1	A5_2	2727	9a9bea30d228c51c588c9f85dcdc3903	Fungi	Ascomycota	Sordariomycetes	Hypocreales	Clavicipitaceae	Metapochonia	Metapochonia suchlasporia	13
Bofpari1	A5_3	2732	0dbf093c5e2cf10e51c8e1542fd0fe53	Fungi	Ascomycota	Sordariomycetes	Hypocreales	Nectriaceae	Fusarium	Fusarium caeruleum	31
Bofpari1	A5_2	2732	0dbf093c5e2cf10e51c8e1542fd0fe53	Fungi	Ascomycota	Sordariomycetes	Hypocreales	Nectriaceae	Fusarium	Fusarium caeruleum	17
Bofpari1	A5_2	2733	42d61ed53507dbb37e0d8b58f8ccc9a3	Fungi	Ascomycota	Sordariomycetes	Hypocreales	Nectriaceae	Gibberella	uncl. Gibberella	38
Bofpari1	A5_2	2735	9baadd58cbfe73844b4d5c0947cabf3d	Fungi	Ascomycota	Sordariomycetes	Hypocreales	Nectriaceae	uncl. Nectriaceae	uncl. Nectriaceae	166
Bofpari1	A5_3	2735	9baadd58cbfe73844b4d5c0947cabf3d	Fungi	Ascomycota	Sordariomycetes	Hypocreales	Nectriaceae	uncl. Nectriaceae	uncl. Nectriaceae	155
Bofpari1	A5_3	2736	240e63ddd372fc66fb85ec530a991998	Fungi	Ascomycota	Sordariomycetes	Hypocreales	Nectriaceae	uncl. Nectriaceae	uncl. Nectriaceae	83
Bofpari1	A5_2	2736	240e63ddd372fc66fb85ec530a991998	Fungi	Ascomycota	Sordariomycetes	Hypocreales	Nectriaceae	uncl. Nectriaceae	uncl. Nectriaceae	57
Bofpari1	A5_3	2742	9b1376fedcef68cbca346d22cf5f5e5d	Fungi	Ascomycota	Sordariomycetes	Myrmecridiales	Myrmecridiaceae	Myrmecridium	uncl. Myrmecridium	16
Bofpari1	A5_3	2750	58f6ebd37ddd5c657eaf48a67af9f2c8	Fungi	uncl. Fungi	uncl. Fungi	uncl. Fungi	uncl. Fungi	uncl. Fungi	uncl. Fungi	25
Bofpari1	A5_3	2751	a2d568aeb4156ecace6f9a4a2a64ed1d	Fungi	uncl. Fungi	uncl. Fungi	uncl. Fungi	uncl. Fungi	uncl. Fungi	uncl. Fungi	104
Bofpari1	A5_3	2755	0cfd2da318e54e00b1091fa38578a0c4	Fungi	uncl. Fungi	uncl. Fungi	uncl. Fungi	uncl. Fungi	uncl. Fungi	uncl. Fungi	3
Bofpari1	A5_2	2758	542d0c4ad1806b3d542c8efb9492b7a6	Fungi	Ascomycota	Sordariomycetes	Sordariales	uncl. Sordariales	uncl. Sordariales	uncl. Sordariales	20
Bofpari1	A5_3	2763	31710c94ac65549e0c3aea37f56a10be	Fungi	Ascomycota	Sordariomycetes	Myrmecridiales	Myrmecridiales fam Incertae sedis	Atractospora	Atractospora verruculosa	8
Bofpari1	A5_3	2768	96220815f56b0a299ed848118058381d	Fungi	Ascomycota	Sordariomycetes	Diaporthales	Schizoparmaceae	Coniella	uncl. Coniella	4
Bofpari1	A5_2	2769	6851b8357b6f4c462b697fa51f615cc9	Fungi	Ascomycota	Sordariomycetes	Diaporthales	Gnomoniaceae	Gnomoniopsis	uncl. Gnomoniopsis	45
Bofpari1	A5_3	2769	6851b8357b6f4c462b697fa51f615cc9	Fungi	Ascomycota	Sordariomycetes	Diaporthales	Gnomoniaceae	Gnomoniopsis	uncl. Gnomoniopsis	18
Bofpari1	A5_2	2771	ca27e257f5ed56d6a5d097ac44f2df6a	Fungi	Ascomycota	Sordariomycetes	Diaporthales	Diaporthaceae	Diaporthe	uncl. Diaporthe	17
Bofpari1	A5_2	2777	cdd707798ef9aee3c14d5d4be1f28ac4	Fungi	Ascomycota	Sordariomycetes	Sordariales	Sordariaceae	uncl. Sordariaceae	uncl. Sordariaceae	107
Bofpari1	A5_2	2778	608694628d4ca6dc3e00c72ccce5f613	Fungi	Ascomycota	Sordariomycetes	Sordariales	Sordariaceae	uncl. Sordariaceae	uncl. Sordariaceae	95
Bofpari1	A5_3	2778	608694628d4ca6dc3e00c72ccce5f613	Fungi	Ascomycota	Sordariomycetes	Sordariales	Sordariaceae	uncl. Sordariaceae	uncl. Sordariaceae	41
Bofpari1	A5_2	2779	ccf9774c7dbdd4512eb0eb233cbc0b65	Fungi	Ascomycota	Sordariomycetes	Sordariales	Sordariaceae	uncl. Sordariaceae	uncl. Sordariaceae	810
Bofpari1	A5_3	2779	ccf9774c7dbdd4512eb0eb233cbc0b65	Fungi	Ascomycota	Sordariomycetes	Sordariales	Sordariaceae	uncl. Sordariaceae	uncl. Sordariaceae	61
Bofpari1	A5_2	2780	7441f554ed845f4f8ac1fc5a0307ad7f	Fungi	Ascomycota	Sordariomycetes	Sordariales	uncl. Sordariales	uncl. Sordariales	uncl. Sordariales	488
Bofpari1	A5_3	2780	7441f554ed845f4f8ac1fc5a0307ad7f	Fungi	Ascomycota	Sordariomycetes	Sordariales	uncl. Sordariales	uncl. Sordariales	uncl. Sordariales	107
Bofpari1	A5_2	2782	a58508f58f6dd63aed14751919d073ba	Fungi	Ascomycota	Sordariomycetes	Sordariales	Sordariaceae	uncl. Sordariaceae	uncl. Sordariaceae	352
Bofpari1	A5_3	2782	a58508f58f6dd63aed14751919d073ba	Fungi	Ascomycota	Sordariomycetes	Sordariales	Sordariaceae	uncl. Sordariaceae	uncl. Sordariaceae	126
Bofpari1	A5_3	2784	8ae46b55cd8d0e76ec5720b7b121c0c9	Fungi	Ascomycota	Sordariomycetes	Sordariales	Sordariaceae	Sordaria	Sordaria fimicola	30
Bofpari1	A5_3	2785	214ae5ced7d2a44ed70d2819884deedb	Fungi	Ascomycota	Sordariomycetes	Sordariales	Lasiosphaeriaceae	uncl. Lasiosphaeriaceae	uncl. Lasiosphaeriaceae	52
Bofpari1	A5_2	2788	9b5e24c5eebf56ccd45e88e87631000a	Fungi	Ascomycota	Sordariomycetes	uncl. Sordariomycetes	uncl. Sordariomycetes	uncl. Sordariomycetes	uncl. Sordariomycetes	24
Bofpari1	A5_2	2812	63f04911e3d8626c49365636952fdea9	Fungi	Ascomycota	Sordariomycetes	Sordariales	Lasiosphaeriaceae	uncl. Lasiosphaeriaceae	uncl. Lasiosphaeriaceae	69
Bofpari1	A5_3	2812	63f04911e3d8626c49365636952fdea9	Fungi	Ascomycota	Sordariomycetes	Sordariales	Lasiosphaeriaceae	uncl. Lasiosphaeriaceae	uncl. Lasiosphaeriaceae	68
Bofpari1	A5_3	2813	1e991ffab9abaadfcf518a8ee667506f	Fungi	Ascomycota	Sordariomycetes	Sordariales	Lasiosphaeriaceae	uncl. Lasiosphaeriaceae	uncl. Lasiosphaeriaceae	93
Bofpari1	A5_3	2814	f55bb638eebd925b298541283dda36dc	Fungi	Ascomycota	Sordariomycetes	Sordariales	Lasiosphaeriaceae	uncl. Lasiosphaeriaceae	uncl. Lasiosphaeriaceae	68
Bofpari1	A5_2	2814	f55bb638eebd925b298541283dda36dc	Fungi	Ascomycota	Sordariomycetes	Sordariales	Lasiosphaeriaceae	uncl. Lasiosphaeriaceae	uncl. Lasiosphaeriaceae	47
Bofpari1	A5_2	2815	579c96a54d2e8bc94bb37dd73ecc4d5c	Fungi	Ascomycota	Sordariomycetes	Sordariales	Lasiosphaeriaceae	uncl. Lasiosphaeriaceae	uncl. Lasiosphaeriaceae	128
Bofpari1	A5_3	2816	75052c154bf609307fcc51479e7b31e1	Fungi	Ascomycota	Sordariomycetes	Sordariales	Lasiosphaeriaceae	Schizothecium	uncl. Schizothecium	425
Bofpari1	A5_3	2817	cf1b51e96d9295629cf2879c76d9185d	Fungi	Ascomycota	Sordariomycetes	Sordariales	Lasiosphaeriaceae	Schizothecium	uncl. Schizothecium	712
Bofpari1	A5_2	2817	cf1b51e96d9295629cf2879c76d9185d	Fungi	Ascomycota	Sordariomycetes	Sordariales	Lasiosphaeriaceae	Schizothecium	uncl. Schizothecium	511
Bofpari1	A5_3	2822	cba38670e3b439551628f2fc0d526342	Fungi	Ascomycota	Sordariomycetes	Sordariales	Lasiosphaeriaceae	uncl. Lasiosphaeriaceae	uncl. Lasiosphaeriaceae	168
Bofpari1	A5_3	2824	1bcfe872ae0ccad1a00183b60bacf4c2	Fungi	Ascomycota	Sordariomycetes	Sordariales	Lasiosphaeriaceae	Podospora	uncl. Podospora	39
Bofpari1	A5_2	2825	bc002a21d1bd18aa22e5b7abae32ac81	Fungi	Ascomycota	Sordariomycetes	Sordariales	Lasiosphaeriaceae	uncl. Lasiosphaeriaceae	uncl. Lasiosphaeriaceae	59
Bofpari1	A5_3	2827	f585564998db8ec1e19f0a3ea494f3e8	Fungi	Ascomycota	Sordariomycetes	Sordariales	Lasiosphaeriaceae	uncl. Lasiosphaeriaceae	uncl. Lasiosphaeriaceae	356
Bofpari1	A5_2	2828	264222a86f2ca6c20a07a789f98f31d1	Fungi	Ascomycota	Sordariomycetes	Sordariales	Lasiosphaeriaceae	uncl. Lasiosphaeriaceae	uncl. Lasiosphaeriaceae	1498
Bofpari1	A5_2	2835	b2647fa4dc8429eac1d3856d54faec43	Fungi	uncl. Fungi	uncl. Fungi	uncl. Fungi	uncl. Fungi	uncl. Fungi	uncl. Fungi	119
Bofpari1	A5_3	2836	e87aa5958882815c0ecd4c00e1165f40	Fungi	Ascomycota	Sordariomycetes	Sordariales	Lasiosphaeriaceae	uncl. Lasiosphaeriaceae	uncl. Lasiosphaeriaceae	15
Bofpari1	A5_2	2839	c6b1dd9bf067e21e3c394f980706caa3	Fungi	Ascomycota	Sordariomycetes	Sordariales	Lasiosphaeriaceae	uncl. Lasiosphaeriaceae	uncl. Lasiosphaeriaceae	78
Bofpari1	A5_2	2840	029297dc4d2dcc7d8af838e522863983	Fungi	Ascomycota	Sordariomycetes	Sordariales	Lasiosphaeriaceae	uncl. Lasiosphaeriaceae	uncl. Lasiosphaeriaceae	328
Bofpari1	A5_3	2840	029297dc4d2dcc7d8af838e522863983	Fungi	Ascomycota	Sordariomycetes	Sordariales	Lasiosphaeriaceae	uncl. Lasiosphaeriaceae	uncl. Lasiosphaeriaceae	44
Bofpari1	A5_3	2856	33adeeaf674f38498a176e161cc748bb	Fungi	uncl. Fungi	uncl. Fungi	uncl. Fungi	uncl. Fungi	uncl. Fungi	uncl. Fungi	4
Bofpari1	A5_3	2865	f5175684ba99f6bc763542753d39867f	Fungi	Ascomycota	Sordariomycetes	Sordariales	Lasiosphaeriaceae	uncl. Lasiosphaeriaceae	uncl. Lasiosphaeriaceae	27
Bofpari1	A5_2	2874	055fbaad78a5d69d39799ccad5f443dd	Fungi	Ascomycota	Sordariomycetes	Sordariales	Lasiosphaeriaceae	Podospora	Podospora bullata	1233
Bofpari1	A5_3	2874	055fbaad78a5d69d39799ccad5f443dd	Fungi	Ascomycota	Sordariomycetes	Sordariales	Lasiosphaeriaceae	Podospora	Podospora bullata	56
Bofpari1	A5_3	2887	42eaf3793fbbdcfdf8910188451b6236	Fungi	Ascomycota	Sordariomycetes	Sordariales	uncl. Sordariales	uncl. Sordariales	uncl. Sordariales	72
Bofpari1	A5_2	2892	bb0b492920e8f9635ea64912cbb6fbb4	Fungi	Ascomycota	Sordariomycetes	Sordariales	uncl. Sordariales	uncl. Sordariales	uncl. Sordariales	42
Bofpari1	A5_3	2892	bb0b492920e8f9635ea64912cbb6fbb4	Fungi	Ascomycota	Sordariomycetes	Sordariales	uncl. Sordariales	uncl. Sordariales	uncl. Sordariales	18
Bofpari1	A5_3	2893	c1f7094e3385606343348626b76d96b9	Fungi	Ascomycota	Sordariomycetes	Sordariales	uncl. Sordariales	uncl. Sordariales	uncl. Sordariales	2
Bofpari1	A5_3	2894	898efd596bc3dc4d830f4e4cf7eb5571	Fungi	Ascomycota	Sordariomycetes	uncl. Sordariomycetes	uncl. Sordariomycetes	uncl. Sordariomycetes	uncl. Sordariomycetes	21
Bofpari1	A5_3	2901	0a4e9e01d2a889f49bc0abfb0ec7da05	Fungi	Ascomycota	Sordariomycetes	Sordariales	uncl. Sordariales	uncl. Sordariales	uncl. Sordariales	9
Bofpari1	A5_2	2907	23fed3a2181c72cbb5a78c915f084309	Fungi	Ascomycota	uncl. Ascomycota	uncl. Ascomycota	uncl. Ascomycota	uncl. Ascomycota	uncl. Ascomycota	132
Bofpari1	A5_3	2908	c5ff922dfa493d25f0876fd4179e5978	Fungi	Ascomycota	Sordariomycetes	Sordariales	uncl. Sordariales	uncl. Sordariales	uncl. Sordariales	135
Bofpari1	A5_2	2908	c5ff922dfa493d25f0876fd4179e5978	Fungi	Ascomycota	Sordariomycetes	Sordariales	uncl. Sordariales	uncl. Sordariales	uncl. Sordariales	3
Bofpari1	A5_2	2909	f309cf1d165ab69ea0d27d3ea9e49492	Fungi	Ascomycota	Sordariomycetes	Sordariales	uncl. Sordariales	uncl. Sordariales	uncl. Sordariales	77
Bofpari1	A5_3	2909	f309cf1d165ab69ea0d27d3ea9e49492	Fungi	Ascomycota	Sordariomycetes	Sordariales	uncl. Sordariales	uncl. Sordariales	uncl. Sordariales	65
Bofpari1	A5_3	2911	911d36c31a6f842383f59342a1658aed	Fungi	Ascomycota	Sordariomycetes	Sordariales	uncl. Sordariales	uncl. Sordariales	uncl. Sordariales	38
Bofpari1	A5_2	2912	c603a3a84d4c23ec8835af7a2a711480	Fungi	Ascomycota	Sordariomycetes	Sordariales	uncl. Sordariales	uncl. Sordariales	uncl. Sordariales	94
Bofpari1	A5_2	2916	c3e94cee8ba1bd64815c94f0106badf9	Fungi	Ascomycota	Sordariomycetes	Sordariales	Lasiosphaeriaceae	uncl. Lasiosphaeriaceae	uncl. Lasiosphaeriaceae	37
Bofpari1	A5_3	2921	adaf1e920fd500f5c76524ebf62945dd	Fungi	Ascomycota	Sordariomycetes	Sordariales	Lasiosphaeriaceae	Apodospora	uncl. Apodospora	42
Bofpari1	A5_3	2923	bdf35e98fea526823eb343bdb4b2d2cd	Fungi	Ascomycota	Sordariomycetes	Sordariales	uncl. Sordariales	uncl. Sordariales	uncl. Sordariales	24
Bofpari1	A5_2	2927	c70bf23c53f42ab9b9f17c17a4b9cc6a	Fungi	Ascomycota	Sordariomycetes	Sordariales	uncl. Sordariales	uncl. Sordariales	uncl. Sordariales	44
Bofpari1	A5_2	2934	54f728a8bc2bd2cd87c22209582af221	Fungi	Ascomycota	Sordariomycetes	Sordariales	Chaetomiaceae	uncl. Chaetomiaceae	uncl. Chaetomiaceae	19
Bofpari1	A5_2	2945	ef7864880921a7702000eb086362df8a	Fungi	Ascomycota	Sordariomycetes	Sordariales	Chaetomiaceae	uncl. Chaetomiaceae	uncl. Chaetomiaceae	121
Bofpari1	A5_2	2950	d1fb3f5433528cde40fccac6f4b9cac8	Fungi	Ascomycota	Sordariomycetes	Sordariales	Chaetomiaceae	uncl. Chaetomiaceae	uncl. Chaetomiaceae	166
Bofpari1	A5_3	2950	d1fb3f5433528cde40fccac6f4b9cac8	Fungi	Ascomycota	Sordariomycetes	Sordariales	Chaetomiaceae	uncl. Chaetomiaceae	uncl. Chaetomiaceae	96
Bofpari1	A5_3	2951	96511612afe51b0b2410adaac7e7de8d	Fungi	Ascomycota	Sordariomycetes	Sordariales	Chaetomiaceae	uncl. Chaetomiaceae	uncl. Chaetomiaceae	371
Bofpari1	A5_2	2951	96511612afe51b0b2410adaac7e7de8d	Fungi	Ascomycota	Sordariomycetes	Sordariales	Chaetomiaceae	uncl. Chaetomiaceae	uncl. Chaetomiaceae	336
Bofpari1	A5_2	2952	8f123b9e29d71341fd103153cd5f7e1a	Fungi	Ascomycota	Sordariomycetes	Sordariales	Chaetomiaceae	Chaetomium	uncl. Chaetomium	125
Bofpari1	A5_3	2952	8f123b9e29d71341fd103153cd5f7e1a	Fungi	Ascomycota	Sordariomycetes	Sordariales	Chaetomiaceae	Chaetomium	uncl. Chaetomium	34
Bofpari1	A5_3	2953	db912d68ac0e66139e3fd19e9287ff6f	Fungi	Ascomycota	Sordariomycetes	Sordariales	Chaetomiaceae	Chaetomium	uncl. Chaetomium	41
Bofpari1	A5_3	2955	b81ed0f459ee3e92a22453aa6f4f1630	Fungi	Ascomycota	Sordariomycetes	Sordariales	Chaetomiaceae	Humicola	uncl. Humicola	43
Bofpari1	A5_2	2958	e5e437e142e5096643f07d7a3d1012f6	Fungi	Ascomycota	Sordariomycetes	Sordariales	Chaetomiaceae	Chaetomium	Chaetomium globosum	68
Bofpari1	A5_3	2962	5256226dd9007a23502e6f8e2c92fef7	Fungi	Ascomycota	Sordariomycetes	Sordariales	Chaetomiaceae	uncl. Chaetomiaceae	uncl. Chaetomiaceae	11
Bofpari1	A5_2	2975	1d6bc17c6ef32c7f245d2aa946dcdd33	Fungi	Ascomycota	Sordariomycetes	uncl. Sordariomycetes	uncl. Sordariomycetes	uncl. Sordariomycetes	uncl. Sordariomycetes	19
Bofpari1	A5_3	2976	9d5d411e7f693f5a7c062a17a19997e9	Fungi	Ascomycota	Sordariomycetes	uncl. Sordariomycetes	uncl. Sordariomycetes	uncl. Sordariomycetes	uncl. Sordariomycetes	16
Bofpari1	A5_3	2977	0781ef5940a5403b8564d640f98288dc	Fungi	Ascomycota	Sordariomycetes	Coniochaetales	Coniochaetaceae	uncl. Coniochaetaceae	uncl. Coniochaetaceae	16
Bofpari1	A5_3	2979	464bbfddd5f661f3723f7e4f947876e7	Fungi	Ascomycota	uncl. Ascomycota	uncl. Ascomycota	uncl. Ascomycota	uncl. Ascomycota	uncl. Ascomycota	12
Bofpari1	A5_2	2981	6130567fbde6a711a17ab1d4d53d9b88	Fungi	Ascomycota	uncl. Ascomycota	uncl. Ascomycota	uncl. Ascomycota	uncl. Ascomycota	uncl. Ascomycota	85
Bofpari1	A5_3	2981	6130567fbde6a711a17ab1d4d53d9b88	Fungi	Ascomycota	uncl. Ascomycota	uncl. Ascomycota	uncl. Ascomycota	uncl. Ascomycota	uncl. Ascomycota	32
Bofpari1	A5_3	2985	02da5641e54cf794d310590be3bd46ca	Fungi	Ascomycota	uncl. Ascomycota	uncl. Ascomycota	uncl. Ascomycota	uncl. Ascomycota	uncl. Ascomycota	23
Bofpari1	A5_3	2987	7b374df8472de1fc2db48bab1d1b3680	Fungi	Ascomycota	Sordariomycetes	uncl. Sordariomycetes	uncl. Sordariomycetes	uncl. Sordariomycetes	uncl. Sordariomycetes	9
Bofpari1	A5_3	2988	c5fb598287d5a19765ed6ee50d9b484e	Fungi	Ascomycota	Sordariomycetes	Coniochaetales	Coniochaetaceae	uncl. Coniochaetaceae	uncl. Coniochaetaceae	27
Bofpari1	A5_2	2988	c5fb598287d5a19765ed6ee50d9b484e	Fungi	Ascomycota	Sordariomycetes	Coniochaetales	Coniochaetaceae	uncl. Coniochaetaceae	uncl. Coniochaetaceae	13
Bofpari1	A5_3	2990	634ac9d22f5baede10c1f504c4d82a71	Fungi	Ascomycota	Sordariomycetes	uncl. Sordariomycetes	uncl. Sordariomycetes	uncl. Sordariomycetes	uncl. Sordariomycetes	7
Bofpari1	A5_2	2994	6708c65536137bbd05104279a6224653	Fungi	Ascomycota	Sordariomycetes	Coniochaetales	uncl. Coniochaetales	uncl. Coniochaetales	uncl. Coniochaetales	9
Bofpari1	A5_3	2995	8a98358d5c9c49bc137edd1f10a3ec6d	Fungi	Ascomycota	Sordariomycetes	Coniochaetales	uncl. Coniochaetales	uncl. Coniochaetales	uncl. Coniochaetales	6
Bofpari1	A5_2	3004	77da78826d505a7a86fd4952c7609426	Fungi	Ascomycota	Sordariomycetes	Coniochaetales	Coniochaetaceae	Coniochaeta	uncl. Coniochaeta	73
Bofpari1	A5_3	3004	77da78826d505a7a86fd4952c7609426	Fungi	Ascomycota	Sordariomycetes	Coniochaetales	Coniochaetaceae	Coniochaeta	uncl. Coniochaeta	50
Bofpari1	A5_2	3007	9ab05faf2f58cf6e8ddb49ae6925f79c	Fungi	Ascomycota	Sordariomycetes	Coniochaetales	Coniochaetaceae	Coniochaeta	uncl. Coniochaeta	3411
Bofpari1	A5_3	3007	9ab05faf2f58cf6e8ddb49ae6925f79c	Fungi	Ascomycota	Sordariomycetes	Coniochaetales	Coniochaetaceae	Coniochaeta	uncl. Coniochaeta	1423
Bofpari1	A5_2	3008	d155c1fc9832e92befeedf30db46f0b9	Fungi	Ascomycota	Sordariomycetes	Coniochaetales	Coniochaetaceae	Coniochaeta	uncl. Coniochaeta	1088
Bofpari1	A5_2	3013	2af8c2a7eeab6e182f673c446c0908c5	Fungi	Ascomycota	Sordariomycetes	Coniochaetales	Coniochaetaceae	Coniochaeta	uncl. Coniochaeta	70
Bofpari1	A5_3	3013	2af8c2a7eeab6e182f673c446c0908c5	Fungi	Ascomycota	Sordariomycetes	Coniochaetales	Coniochaetaceae	Coniochaeta	uncl. Coniochaeta	37
Bofpari1	A5_2	3016	9c61369e656069cf7307e708fbf77af4	Fungi	Ascomycota	Sordariomycetes	Coniochaetales	Coniochaetaceae	Coniochaeta	Coniochaeta punctulata	817
Bofpari1	A5_3	3016	9c61369e656069cf7307e708fbf77af4	Fungi	Ascomycota	Sordariomycetes	Coniochaetales	Coniochaetaceae	Coniochaeta	Coniochaeta punctulata	59
Bofpari1	A5_3	3019	386c9714e13b5be934e48c7b3242fd98	Fungi	Ascomycota	Sordariomycetes	Coniochaetales	Coniochaetaceae	Coniochaeta	uncl. Coniochaeta	25
Bofpari1	A5_2	3022	5ab24a03bd4a38ec142ad2c9423286ba	Fungi	Ascomycota	Sordariomycetes	Coniochaetales	Coniochaetaceae	Coniochaeta	uncl. Coniochaeta	10
Bofpari1	A5_2	3025	0f34c34afa151853406388bd1b31e33f	Fungi	Ascomycota	Sordariomycetes	Coniochaetales	Coniochaetaceae	Coniochaeta	uncl. Coniochaeta	135
Bofpari1	A5_3	3025	0f34c34afa151853406388bd1b31e33f	Fungi	Ascomycota	Sordariomycetes	Coniochaetales	Coniochaetaceae	Coniochaeta	uncl. Coniochaeta	115
Bofpari1	A5_3	3026	45f78f3e7619eb765a38e3db42abc772	Fungi	Ascomycota	Sordariomycetes	Coniochaetales	Coniochaetaceae	Coniochaeta	uncl. Coniochaeta	34
Bofpari1	A5_2	3029	4651d1f1929f8f1d008a87802bfa9dbc	Fungi	Ascomycota	Sordariomycetes	Coniochaetales	Coniochaetaceae	Coniochaeta	Coniochaeta cipronana	22
Bofpari1	A5_3	3029	4651d1f1929f8f1d008a87802bfa9dbc	Fungi	Ascomycota	Sordariomycetes	Coniochaetales	Coniochaetaceae	Coniochaeta	Coniochaeta cipronana	19
Bofpari1	A5_3	3032	282af95981caaebeda6ff26134ad454f	Fungi	Ascomycota	Sordariomycetes	Coniochaetales	Coniochaetaceae	Coniochaeta	uncl. Coniochaeta	10
Bofpari1	A5_2	3033	d1873ff4364a50095b851cffefbd50de	Fungi	Ascomycota	Sordariomycetes	uncl. Sordariomycetes	uncl. Sordariomycetes	uncl. Sordariomycetes	uncl. Sordariomycetes	14
Bofpari1	A5_2	3036	5c6209a439045031021c4c82dcce3471	Fungi	Ascomycota	Sordariomycetes	Coniochaetales	Coniochaetaceae	Coniochaeta	uncl. Coniochaeta	13
Bofpari1	A5_3	3039	c9bf95666113c3f908ac396246fb1067	Fungi	Ascomycota	Dothideomycetes	Dothideales	Aureobasidiaceae	Kabatiella	uncl. Kabatiella	23
Bofpari1	A5_2	3039	c9bf95666113c3f908ac396246fb1067	Fungi	Ascomycota	Dothideomycetes	Dothideales	Aureobasidiaceae	Kabatiella	uncl. Kabatiella	20
Bofpari1	A5_3	3041	c441db60d6d958a378a7c9313c2d0ea0	Fungi	Ascomycota	Dothideomycetes	Dothideales	Aureobasidiaceae	Kabatiella	uncl. Kabatiella	28
Bofpari1	A5_2	3050	b3c960fb7033c924b388944a3568ceda	Fungi	Ascomycota	Sordariomycetes	Coniochaetales	uncl. Coniochaetales	uncl. Coniochaetales	uncl. Coniochaetales	19
Bofpari1	A5_2	3053	ea6ebf506ac340a779ae4a202a97cb98	Fungi	Ascomycota	Sordariomycetes	Coniochaetales	Coniochaetaceae	uncl. Coniochaetaceae	uncl. Coniochaetaceae	64
Bofpari1	A5_3	3053	ea6ebf506ac340a779ae4a202a97cb98	Fungi	Ascomycota	Sordariomycetes	Coniochaetales	Coniochaetaceae	uncl. Coniochaetaceae	uncl. Coniochaetaceae	38
Bofpari1	A5_3	3054	9893758f0c7dd1ac2d9ff65e1fdd8ee9	Fungi	Ascomycota	Sordariomycetes	Coniochaetales	Coniochaetaceae	Lecythophora	uncl. Lecythophora	39
Bofpari1	A5_3	3056	c2aa2fed9196ca479be996632f4236f6	Fungi	Ascomycota	Sordariomycetes	Coniochaetales	Coniochaetaceae	uncl. Coniochaetaceae	uncl. Coniochaetaceae	323
Bofpari1	A5_3	3057	4b5abe64c8934edaaac482a731f15279	Fungi	Ascomycota	Sordariomycetes	Coniochaetales	Coniochaetaceae	uncl. Coniochaetaceae	uncl. Coniochaetaceae	549
Bofpari1	A5_2	3057	4b5abe64c8934edaaac482a731f15279	Fungi	Ascomycota	Sordariomycetes	Coniochaetales	Coniochaetaceae	uncl. Coniochaetaceae	uncl. Coniochaetaceae	39
Bofpari1	A5_3	3061	5d8d19ab56ec4ccdd8905975ebdc1631	Fungi	Ascomycota	Sordariomycetes	Coniochaetales	Coniochaetaceae	Coniochaeta	uncl. Coniochaeta	14
Bofpari1	A5_2	3065	7ba93e34cdb7f76d8571a622755dc706	Fungi	Ascomycota	Sordariomycetes	Coniochaetales	Coniochaetaceae	Coniochaeta	uncl. Coniochaeta	17
Bofpari1	A5_3	3065	7ba93e34cdb7f76d8571a622755dc706	Fungi	Ascomycota	Sordariomycetes	Coniochaetales	Coniochaetaceae	Coniochaeta	uncl. Coniochaeta	10
Bofpari1	A5_3	3069	0c784f5e8970ac1f9c2824054c3639dc	Fungi	Ascomycota	Sordariomycetes	Coniochaetales	Coniochaetaceae	Coniochaeta	uncl. Coniochaeta	83
Bofpari1	A5_3	3072	19263dc4badb3462b534b1f6de897124	Fungi	Ascomycota	Sordariomycetes	Coniochaetales	Coniochaetaceae	Coniochaeta	uncl. Coniochaeta	8
Bofpari1	A5_2	3074	ece824f9daa009f3e4c20a07f4d35361	Fungi	Ascomycota	Sordariomycetes	Coniochaetales	Coniochaetaceae	Coniochaeta	uncl. Coniochaeta	42
Bofpari1	A5_3	3077	4c96ac089d26f978373dfd798de96ee5	Fungi	Ascomycota	Sordariomycetes	Coniochaetales	Coniochaetaceae	Coniochaeta	uncl. Coniochaeta	26
Bofpari1	A5_2	3077	4c96ac089d26f978373dfd798de96ee5	Fungi	Ascomycota	Sordariomycetes	Coniochaetales	Coniochaetaceae	Coniochaeta	uncl. Coniochaeta	22
Bofpari1	A5_2	3080	2abc7b90fec85018dd7dfc1a0e77d1ee	Fungi	Ascomycota	Sordariomycetes	Coniochaetales	uncl. Coniochaetales	uncl. Coniochaetales	uncl. Coniochaetales	2
Bofpari1	A5_3	3081	043b39eef6339f76ff29a664138790f8	Fungi	Ascomycota	Sordariomycetes	Coniochaetales	uncl. Coniochaetales	uncl. Coniochaetales	uncl. Coniochaetales	260
Bofpari1	A5_2	3081	043b39eef6339f76ff29a664138790f8	Fungi	Ascomycota	Sordariomycetes	Coniochaetales	uncl. Coniochaetales	uncl. Coniochaetales	uncl. Coniochaetales	9
Bofpari1	A5_3	3082	3cef408d309da2ee5254f1208f612181	Fungi	Ascomycota	Sordariomycetes	Coniochaetales	uncl. Coniochaetales	uncl. Coniochaetales	uncl. Coniochaetales	5
Bofpari1	A5_2	3085	d6a5d1cb7b55f00a68f38d3ef0e2d94c	Fungi	Ascomycota	Sordariomycetes	Coniochaetales	uncl. Coniochaetales	uncl. Coniochaetales	uncl. Coniochaetales	132
Bofpari1	A5_3	3085	d6a5d1cb7b55f00a68f38d3ef0e2d94c	Fungi	Ascomycota	Sordariomycetes	Coniochaetales	uncl. Coniochaetales	uncl. Coniochaetales	uncl. Coniochaetales	58
Bofpari1	A5_2	3095	6e22872a2ba39f95739e2bd1ca856d0d	Fungi	Ascomycota	Sordariomycetes	Coniochaetales	Coniochaetaceae	Coniochaeta	uncl. Coniochaeta	34
Bofpari1	A5_3	3095	6e22872a2ba39f95739e2bd1ca856d0d	Fungi	Ascomycota	Sordariomycetes	Coniochaetales	Coniochaetaceae	Coniochaeta	uncl. Coniochaeta	14
Bofpari1	A5_3	3100	19501ad16c04b42f5cfa9413476cd88b	Fungi	Ascomycota	Sordariomycetes	Coniochaetales	Coniochaetaceae	Coniochaeta	uncl. Coniochaeta	35
Bofpari1	A5_2	3102	c8b4817b13f8bf8ee40b5279367fcaad	Fungi	Ascomycota	Sordariomycetes	Coniochaetales	Coniochaetaceae	Coniochaeta	uncl. Coniochaeta	21
Bofpari1	A5_2	3105	18ffa163bed29db3952b9c45304ae542	Fungi	Ascomycota	Sordariomycetes	Coniochaetales	Coniochaetaceae	Coniochaeta	uncl. Coniochaeta	18
Bofpari1	A5_2	3111	ff3bc4ca40fe657d5cc970c56531a33c	Fungi	Ascomycota	Sordariomycetes	Coniochaetales	Coniochaetaceae	Coniochaeta	uncl. Coniochaeta	25
Bofpari1	A5_3	3111	ff3bc4ca40fe657d5cc970c56531a33c	Fungi	Ascomycota	Sordariomycetes	Coniochaetales	Coniochaetaceae	Coniochaeta	uncl. Coniochaeta	12
Bofpari1	A5_3	3120	312d1d23db0321919cc081b636373052	Fungi	Ascomycota	Sordariomycetes	uncl. Sordariomycetes	uncl. Sordariomycetes	uncl. Sordariomycetes	uncl. Sordariomycetes	13
Bofpari1	A5_2	3124	3d419ee558df1100a40bc707e7a9a89e	Fungi	Ascomycota	Sordariomycetes	uncl. Sordariomycetes	uncl. Sordariomycetes	uncl. Sordariomycetes	uncl. Sordariomycetes	169
Bofpari1	A5_2	3133	103420dd6a13a733c54b2ec8eab077ad	Fungi	Ascomycota	Sordariomycetes	Coniochaetales	Coniochaetaceae	Coniochaeta	uncl. Coniochaeta	177
Bofpari1	A5_3	3135	3e637e4e27bd09b65d2e669673658f90	Fungi	Ascomycota	Sordariomycetes	Coniochaetales	Coniochaetaceae	Coniochaeta	uncl. Coniochaeta	619
Bofpari1	A5_2	3139	ff331860f7c2986cf7d15b66cf19f6db	Fungi	Ascomycota	Sordariomycetes	Coniochaetales	Coniochaetaceae	uncl. Coniochaetaceae	uncl. Coniochaetaceae	327
Bofpari1	A5_3	3139	ff331860f7c2986cf7d15b66cf19f6db	Fungi	Ascomycota	Sordariomycetes	Coniochaetales	Coniochaetaceae	uncl. Coniochaetaceae	uncl. Coniochaetaceae	316
Bofpari1	A5_3	3143	e63a365d931ed40d599e3d4ced015907	Fungi	Ascomycota	Sordariomycetes	Coniochaetales	Coniochaetaceae	uncl. Coniochaetaceae	uncl. Coniochaetaceae	12
Bofpari1	A5_2	3148	2f7471586c819d8592bf6e3a3bc33681	Fungi	uncl. Fungi	uncl. Fungi	uncl. Fungi	uncl. Fungi	uncl. Fungi	uncl. Fungi	203
Bofpari1	A5_3	3148	2f7471586c819d8592bf6e3a3bc33681	Fungi	uncl. Fungi	uncl. Fungi	uncl. Fungi	uncl. Fungi	uncl. Fungi	uncl. Fungi	130
Bofpari1	A5_3	3153	50f763f95e264bb0a615e90f1ca88feb	Fungi	Ascomycota	Sordariomycetes	Coniochaetales	Coniochaetaceae	Coniochaeta	uncl. Coniochaeta	158
Bofpari1	A5_2	3153	50f763f95e264bb0a615e90f1ca88feb	Fungi	Ascomycota	Sordariomycetes	Coniochaetales	Coniochaetaceae	Coniochaeta	uncl. Coniochaeta	101
Bofpari1	A5_3	3154	923716248f99c923c1d6e7db2acb4568	Fungi	uncl. Fungi	uncl. Fungi	uncl. Fungi	uncl. Fungi	uncl. Fungi	uncl. Fungi	3
Bofpari1	A5_2	3157	0fb42264f0193bdda005ee971e61e84e	Fungi	Ascomycota	uncl. Ascomycota	uncl. Ascomycota	uncl. Ascomycota	uncl. Ascomycota	uncl. Ascomycota	13
Bofpari1	A5_3	3157	0fb42264f0193bdda005ee971e61e84e	Fungi	Ascomycota	uncl. Ascomycota	uncl. Ascomycota	uncl. Ascomycota	uncl. Ascomycota	uncl. Ascomycota	12
Bofpari1	A5_2	3158	5d94d4efcd4d67b6da348b21f6f706ee	Fungi	Ascomycota	Sordariomycetes	Ophiostomatales	uncl. Ophiostomatales	uncl. Ophiostomatales	uncl. Ophiostomatales	33
Bofpari1	A5_3	3158	5d94d4efcd4d67b6da348b21f6f706ee	Fungi	Ascomycota	Sordariomycetes	Ophiostomatales	uncl. Ophiostomatales	uncl. Ophiostomatales	uncl. Ophiostomatales	16
Bofpari1	A5_3	3160	5686b8560e267b939f916b74e78e51af	Fungi	uncl. Fungi	uncl. Fungi	uncl. Fungi	uncl. Fungi	uncl. Fungi	uncl. Fungi	7
Bofpari1	A5_3	3163	273c8d88c7f885c83cbd466f07a390ea	Fungi	uncl. Fungi	uncl. Fungi	uncl. Fungi	uncl. Fungi	uncl. Fungi	uncl. Fungi	11
Bofpari1	A5_3	3164	45702535ec3d10bf4eac80f5124c9171	Fungi	Ascomycota	Sordariomycetes	uncl. Sordariomycetes	uncl. Sordariomycetes	uncl. Sordariomycetes	uncl. Sordariomycetes	12
Bofpari1	A5_3	3168	0533655b6e238a72e3be5cd6a6add81c	Fungi	Ascomycota	Sordariomycetes	Sordariales	uncl. Sordariales	uncl. Sordariales	uncl. Sordariales	106
Bofpari1	A5_2	3175	bebd4c1b20ca7692c984f40053a441a4	Fungi	Ascomycota	Sordariomycetes	Xylariales	Microdochiaceae	Microdochium	Microdochium lycopodinum	10
Bofpari1	A5_3	3176	12d49691a7875c6d6ee71a68299c96b8	Fungi	Ascomycota	Sordariomycetes	Xylariales	uncl. Xylariales	uncl. Xylariales	uncl. Xylariales	20
Bofpari1	A5_2	3176	12d49691a7875c6d6ee71a68299c96b8	Fungi	Ascomycota	Sordariomycetes	Xylariales	uncl. Xylariales	uncl. Xylariales	uncl. Xylariales	15
Bofpari1	A5_3	3178	7d15e561ca4ce56e8cbade876010fafd	Fungi	Ascomycota	Sordariomycetes	Xylariales	Hypoxylaceae	Hypomontagnella	Hypomontagnella monticulosa	42
Bofpari1	A5_2	3178	7d15e561ca4ce56e8cbade876010fafd	Fungi	Ascomycota	Sordariomycetes	Xylariales	Hypoxylaceae	Hypomontagnella	Hypomontagnella monticulosa	36
Bofpari1	A5_3	3182	b8f911032f25e6bdcff7335988f73498	Fungi	uncl. Fungi	uncl. Fungi	uncl. Fungi	uncl. Fungi	uncl. Fungi	uncl. Fungi	11
Bofpari1	A5_3	3184	1c04a3fd66e474cff10303036e871a37	Fungi	uncl. Fungi	uncl. Fungi	uncl. Fungi	uncl. Fungi	uncl. Fungi	uncl. Fungi	4
Bofpari1	A5_2	3190	3f9c9791854856c67146c3af940f7b29	Fungi	Ascomycota	Sordariomycetes	Xylariales	Amphisphaeriaceae	uncl. Amphisphaeriaceae	uncl. Amphisphaeriaceae	50
Bofpari1	A5_3	3190	3f9c9791854856c67146c3af940f7b29	Fungi	Ascomycota	Sordariomycetes	Xylariales	Amphisphaeriaceae	uncl. Amphisphaeriaceae	uncl. Amphisphaeriaceae	36
Bofpari1	A5_2	3192	790d06f00cbe89aa32aa41a8d5c9a901	Fungi	Ascomycota	Sordariomycetes	Xylariales	uncl. Xylariales	uncl. Xylariales	uncl. Xylariales	7
Bofpari1	A5_3	3195	7915660925765e33da2779b0394ade0f	Fungi	Ascomycota	Sordariomycetes	Xylariales	Apiosporaceae	Arthrinium	uncl. Arthrinium	9
Bofpari1	A5_2	3198	0ef097793976f2f6b1dd85d2f2354006	Fungi	Ascomycota	Leotiomycetes	Helotiales	uncl. Helotiales	uncl. Helotiales	uncl. Helotiales	154
Bofpari1	A5_3	3198	0ef097793976f2f6b1dd85d2f2354006	Fungi	Ascomycota	Leotiomycetes	Helotiales	uncl. Helotiales	uncl. Helotiales	uncl. Helotiales	12
Bofpari1	A5_2	3230	5ce9af78ea06000d44cf2b2c660b158b	Fungi	Ascomycota	Leotiomycetes	Helotiales	Helotiaceae	Calyptrozyma	uncl. Calyptrozyma	64
Bofpari1	A5_3	3230	5ce9af78ea06000d44cf2b2c660b158b	Fungi	Ascomycota	Leotiomycetes	Helotiales	Helotiaceae	Calyptrozyma	uncl. Calyptrozyma	11
Bofpari1	A5_2	3233	464ee27be65b3be9278ee192da2fa250	Fungi	uncl. Fungi	uncl. Fungi	uncl. Fungi	uncl. Fungi	uncl. Fungi	uncl. Fungi	64
Bofpari1	A5_3	3233	464ee27be65b3be9278ee192da2fa250	Fungi	uncl. Fungi	uncl. Fungi	uncl. Fungi	uncl. Fungi	uncl. Fungi	uncl. Fungi	17
Bofpari1	A5_3	3239	20ecd8a53d372fa8598599ee9d63bd15	Fungi	Ascomycota	Leotiomycetes	Thelebolales	Pseudeurotiaceae	Pseudeurotium	uncl. Pseudeurotium	17
Bofpari1	A5_3	3241	d5cf442473073804232565370f507bc4	Fungi	Ascomycota	Leotiomycetes	Thelebolales	Pseudeurotiaceae	Pseudeurotium	Pseudeurotium bakeri	149
Bofpari1	A5_2	3241	d5cf442473073804232565370f507bc4	Fungi	Ascomycota	Leotiomycetes	Thelebolales	Pseudeurotiaceae	Pseudeurotium	Pseudeurotium bakeri	112
Bofpari1	A5_2	3243	4489a19de18146083ab96a13a178f0e7	Fungi	Ascomycota	uncl. Ascomycota	uncl. Ascomycota	uncl. Ascomycota	uncl. Ascomycota	uncl. Ascomycota	88
Bofpari1	A5_3	3245	549c83421e59ad1a154a67cbfb7755fb	Fungi	Ascomycota	Leotiomycetes	uncl. Leotiomycetes	uncl. Leotiomycetes	uncl. Leotiomycetes	uncl. Leotiomycetes	151
Bofpari1	A5_2	3245	549c83421e59ad1a154a67cbfb7755fb	Fungi	Ascomycota	Leotiomycetes	uncl. Leotiomycetes	uncl. Leotiomycetes	uncl. Leotiomycetes	uncl. Leotiomycetes	73
Bofpari1	A5_2	3246	abe91739c80e25a355ff59c61da86fb2	Fungi	Ascomycota	Leotiomycetes	Thelebolales	Thelebolaceae	Thelebolus	uncl. Thelebolus	97
Bofpari1	A5_3	3246	abe91739c80e25a355ff59c61da86fb2	Fungi	Ascomycota	Leotiomycetes	Thelebolales	Thelebolaceae	Thelebolus	uncl. Thelebolus	19
Bofpari1	A5_3	3247	b638b6de69362b3d6a14a839d5d62a04	Fungi	Ascomycota	Leotiomycetes	Thelebolales	Thelebolaceae	Thelebolus	uncl. Thelebolus	44
Bofpari1	A5_2	3249	00271ab6d35ad956f2c2f7d5aac45d9a	Fungi	Ascomycota	uncl. Ascomycota	uncl. Ascomycota	uncl. Ascomycota	uncl. Ascomycota	uncl. Ascomycota	32
Bofpari1	A5_2	3255	4e88449fdcf682fe5e103e06d3528709	Fungi	Ascomycota	uncl. Ascomycota	uncl. Ascomycota	uncl. Ascomycota	uncl. Ascomycota	uncl. Ascomycota	37
Bofpari1	A5_2	3256	90dd33c2989f3cc5396a4a4516fff8f2	Fungi	Ascomycota	uncl. Ascomycota	uncl. Ascomycota	uncl. Ascomycota	uncl. Ascomycota	uncl. Ascomycota	106
Bofpari1	A5_3	3256	90dd33c2989f3cc5396a4a4516fff8f2	Fungi	Ascomycota	uncl. Ascomycota	uncl. Ascomycota	uncl. Ascomycota	uncl. Ascomycota	uncl. Ascomycota	97
Bofpari1	A5_2	3257	2ae7b3cd1f950ac3c2b38d2b3ab7978a	Fungi	Ascomycota	Leotiomycetes	Thelebolales	Pseudeurotiaceae	Geomyces	Geomyces auratus	32
Bofpari1	A5_3	3257	2ae7b3cd1f950ac3c2b38d2b3ab7978a	Fungi	Ascomycota	Leotiomycetes	Thelebolales	Pseudeurotiaceae	Geomyces	Geomyces auratus	4
Bofpari1	A5_2	3259	984c97dc0b2e008eadb13b730518d37e	Fungi	Ascomycota	Leotiomycetes	Thelebolales	Pseudeurotiaceae	Gymnostellatospora	Gymnostellatospora canadensis	36
Bofpari1	A5_3	3260	38fc903eb4c807800bac31679df07f89	Fungi	Ascomycota	Leotiomycetes	Thelebolales	Pseudeurotiaceae	Gymnostellatospora	Gymnostellatospora japonica	10
Bofpari1	A5_2	3262	06d021e3084979fca0dcb6e9a239f204	Fungi	Ascomycota	Leotiomycetes	Thelebolales	Pseudeurotiaceae	Geomyces	uncl. Geomyces	56
Bofpari1	A5_3	3262	06d021e3084979fca0dcb6e9a239f204	Fungi	Ascomycota	Leotiomycetes	Thelebolales	Pseudeurotiaceae	Geomyces	uncl. Geomyces	32
Bofpari1	A5_2	3263	7c32a35c394a771e600121820c41111f	Fungi	Ascomycota	Leotiomycetes	Thelebolales	Pseudeurotiaceae	Pseudogymnoascus	uncl. Pseudogymnoascus	556
Bofpari1	A5_3	3263	7c32a35c394a771e600121820c41111f	Fungi	Ascomycota	Leotiomycetes	Thelebolales	Pseudeurotiaceae	Pseudogymnoascus	uncl. Pseudogymnoascus	80
Bofpari1	A5_3	3264	38832acc8f35f4a902366219599d9f26	Fungi	Ascomycota	Leotiomycetes	Thelebolales	Pseudeurotiaceae	Pseudogymnoascus	Pseudogymnoascus appendiculatus	37
Bofpari1	A5_2	3264	38832acc8f35f4a902366219599d9f26	Fungi	Ascomycota	Leotiomycetes	Thelebolales	Pseudeurotiaceae	Pseudogymnoascus	Pseudogymnoascus appendiculatus	31
Bofpari1	A5_2	3266	dfedeefa56f8404006f6f09579cf1285	Fungi	Ascomycota	Leotiomycetes	Thelebolales	Pseudeurotiaceae	Pseudogymnoascus	uncl. Pseudogymnoascus	34
Bofpari1	A5_3	3267	67ca268fdbd85bf28240b33aefce9a70	Fungi	Ascomycota	Leotiomycetes	Thelebolales	Pseudeurotiaceae	Pseudogymnoascus	uncl. Pseudogymnoascus	37
Bofpari1	A5_2	3267	67ca268fdbd85bf28240b33aefce9a70	Fungi	Ascomycota	Leotiomycetes	Thelebolales	Pseudeurotiaceae	Pseudogymnoascus	uncl. Pseudogymnoascus	24
Bofpari1	A5_2	3269	7b07d5d70c8367445afc44df53eea7f9	Fungi	Ascomycota	Leotiomycetes	Thelebolales	Pseudeurotiaceae	Pseudogymnoascus	uncl. Pseudogymnoascus	195
Bofpari1	A5_3	3269	7b07d5d70c8367445afc44df53eea7f9	Fungi	Ascomycota	Leotiomycetes	Thelebolales	Pseudeurotiaceae	Pseudogymnoascus	uncl. Pseudogymnoascus	96
Bofpari1	A5_3	3271	9225782b19e18469d49e54d35e57f014	Fungi	Ascomycota	Leotiomycetes	Thelebolales	Pseudeurotiaceae	Pseudogymnoascus	uncl. Pseudogymnoascus	147
Bofpari1	A5_2	3271	9225782b19e18469d49e54d35e57f014	Fungi	Ascomycota	Leotiomycetes	Thelebolales	Pseudeurotiaceae	Pseudogymnoascus	uncl. Pseudogymnoascus	141
Bofpari1	A5_3	3272	9a5afca414debfd9e5261fdb5ab94282	Fungi	Ascomycota	Leotiomycetes	Thelebolales	Pseudeurotiaceae	Pseudogymnoascus	uncl. Pseudogymnoascus	36
Bofpari1	A5_2	3272	9a5afca414debfd9e5261fdb5ab94282	Fungi	Ascomycota	Leotiomycetes	Thelebolales	Pseudeurotiaceae	Pseudogymnoascus	uncl. Pseudogymnoascus	33
Bofpari1	A5_2	3276	c413ea645b0dadc678225f62d1630fd0	Fungi	Ascomycota	Leotiomycetes	Thelebolales	Pseudeurotiaceae	Pseudogymnoascus	uncl. Pseudogymnoascus	23
Bofpari1	A5_2	3277	22a30755e7cbba5f88725f123820140e	Fungi	Ascomycota	Leotiomycetes	Thelebolales	Pseudeurotiaceae	Pseudogymnoascus	uncl. Pseudogymnoascus	547
Bofpari1	A5_3	3277	22a30755e7cbba5f88725f123820140e	Fungi	Ascomycota	Leotiomycetes	Thelebolales	Pseudeurotiaceae	Pseudogymnoascus	uncl. Pseudogymnoascus	419
Bofpari1	A5_2	3284	26373811df9fc7752ffa5ca2a7c5693b	Fungi	uncl. Fungi	uncl. Fungi	uncl. Fungi	uncl. Fungi	uncl. Fungi	uncl. Fungi	7
Bofpari1	A5_3	3285	3e160a6d0f552928940c01c80a34c198	Fungi	uncl. Fungi	uncl. Fungi	uncl. Fungi	uncl. Fungi	uncl. Fungi	uncl. Fungi	34
Bofpari1	A5_2	3285	3e160a6d0f552928940c01c80a34c198	Fungi	uncl. Fungi	uncl. Fungi	uncl. Fungi	uncl. Fungi	uncl. Fungi	uncl. Fungi	24
Bofpari1	A5_2	3288	2ed7708a4a260a1a511c0fa411399afc	Fungi	uncl. Fungi	uncl. Fungi	uncl. Fungi	uncl. Fungi	uncl. Fungi	uncl. Fungi	18
Bofpari1	A5_2	3290	944061a92f73d5f081598c1ff9bb0be2	Fungi	uncl. Fungi	uncl. Fungi	uncl. Fungi	uncl. Fungi	uncl. Fungi	uncl. Fungi	20
Bofpari1	A5_3	3294	29cc6e03438fab3bc0198b52e047dcbd	Fungi	Ascomycota	Leotiomycetes	Helotiales	Myxotrichaceae	uncl. Myxotrichaceae	uncl. Myxotrichaceae	18
Bofpari1	A5_2	3297	9e9c1bd4aa6a818081951f8bf74e21fe	Fungi	Ascomycota	Leotiomycetes	Helotiales	Myxotrichaceae	Myxotrichum	Myxotrichum stipitatum	14
Bofpari1	A5_2	3298	02aa6c14b79ba8c0357ce2a01a236ddd	Fungi	Ascomycota	Leotiomycetes	Helotiales	Myxotrichaceae	Myxotrichum	Myxotrichum stipitatum	9
Bofpari1	A5_3	3309	21db755adbef396e81604b88bf2cc9db	Fungi	Ascomycota	Leotiomycetes	Helotiales	Myxotrichaceae	Oidiodendron	Oidiodendron echinulatum	12
Bofpari1	A5_3	3311	4638c95b9434ef54e5d91072b4c0b997	Fungi	Ascomycota	Leotiomycetes	Helotiales	Myxotrichaceae	Oidiodendron	Oidiodendron cereale	12
Bofpari1	A5_3	3315	ece761db67a301e2bb238ae2ff2402f3	Fungi	Ascomycota	Leotiomycetes	Helotiales	Myxotrichaceae	Oidiodendron	uncl. Oidiodendron	22
Bofpari1	A5_2	3315	ece761db67a301e2bb238ae2ff2402f3	Fungi	Ascomycota	Leotiomycetes	Helotiales	Myxotrichaceae	Oidiodendron	uncl. Oidiodendron	12
Bofpari1	A5_2	3321	4be2fa16bd6dd68ea70d71bcf6dedd45	Fungi	Ascomycota	Leotiomycetes	Helotiales	Myxotrichaceae	Oidiodendron	Oidiodendron periconioides	23
Bofpari1	A5_3	3321	4be2fa16bd6dd68ea70d71bcf6dedd45	Fungi	Ascomycota	Leotiomycetes	Helotiales	Myxotrichaceae	Oidiodendron	Oidiodendron periconioides	14
Bofpari1	A5_3	3322	44ae3387ac3462c08236e13dc222a8b1	Fungi	Ascomycota	Leotiomycetes	Helotiales	Myxotrichaceae	Oidiodendron	Oidiodendron truncatum	33
Bofpari1	A5_3	3326	ae19a745afe3aaa9ada2fcf4d5be2442	Fungi	Ascomycota	Leotiomycetes	Helotiales	Myxotrichaceae	Oidiodendron	uncl. Oidiodendron	12
Bofpari1	A5_3	3333	a4e564106bad899065cea2737946bba3	Fungi	Ascomycota	Leotiomycetes	Helotiales	Myxotrichaceae	Oidiodendron	Oidiodendron griseum	6
Bofpari1	A5_3	3338	42800b85b71b97e53c191c251c8659d1	Fungi	Ascomycota	uncl. Ascomycota	uncl. Ascomycota	uncl. Ascomycota	uncl. Ascomycota	uncl. Ascomycota	7
Bofpari1	A5_3	3341	6d51698a8cb4cede570dd80c800b9555	Fungi	Ascomycota	Leotiomycetes	Helotiales	uncl. Helotiales	uncl. Helotiales	uncl. Helotiales	11
Bofpari1	A5_2	3345	636333e6400d6520bc1251c3a3c00848	Fungi	Basidiomycota	Agaricomycetes	uncl. Agaricomycetes	uncl. Agaricomycetes	uncl. Agaricomycetes	uncl. Agaricomycetes	6
Bofpari1	A5_3	3346	688f6a1f2f80a374bb3bc00c0fc9d14e	Fungi	uncl. Fungi	uncl. Fungi	uncl. Fungi	uncl. Fungi	uncl. Fungi	uncl. Fungi	6
Bofpari1	A5_3	3350	c154b8360e269fd36cfa54cb37cacf39	Fungi	Ascomycota	Leotiomycetes	Helotiales	Sclerotiniaceae	Botrytis	uncl. Botrytis	19
Bofpari1	A5_2	3350	c154b8360e269fd36cfa54cb37cacf39	Fungi	Ascomycota	Leotiomycetes	Helotiales	Sclerotiniaceae	Botrytis	uncl. Botrytis	13
Bofpari1	A5_2	3356	6c4f8dda5263ae2b7db7bc163cf3f9d6	Fungi	uncl. Fungi	uncl. Fungi	uncl. Fungi	uncl. Fungi	uncl. Fungi	uncl. Fungi	14
Bofpari1	A5_3	3356	6c4f8dda5263ae2b7db7bc163cf3f9d6	Fungi	uncl. Fungi	uncl. Fungi	uncl. Fungi	uncl. Fungi	uncl. Fungi	uncl. Fungi	6
Bofpari1	A5_2	3360	4d31a995d60f7eb4bfec1bb4a98d6fb5	Fungi	Ascomycota	Leotiomycetes	Helotiales	Sclerotiniaceae	Clarireedia	Clarireedia bennettii	15
Bofpari1	A5_3	3366	858fdef0be4175ae8ff8969b56249f11	Fungi	Ascomycota	Leotiomycetes	Helotiales	Leotiaceae	Neobulgaria	uncl. Neobulgaria	16
Bofpari1	A5_3	3367	92d98f0fec721ecc65230c3147526138	Fungi	Ascomycota	Leotiomycetes	Helotiales	Helotiaceae	Pseudohelotium	Pseudohelotium alaunae	9
Bofpari1	A5_2	3368	0a8dfb30474194f6e676928b470484b7	Fungi	uncl. Fungi	uncl. Fungi	uncl. Fungi	uncl. Fungi	uncl. Fungi	uncl. Fungi	8
Bofpari1	A5_3	3371	a2089956eb71ba16998c375423b01340	Fungi	uncl. Fungi	uncl. Fungi	uncl. Fungi	uncl. Fungi	uncl. Fungi	uncl. Fungi	133
Bofpari1	A5_2	3371	a2089956eb71ba16998c375423b01340	Fungi	uncl. Fungi	uncl. Fungi	uncl. Fungi	uncl. Fungi	uncl. Fungi	uncl. Fungi	14
Bofpari1	A5_2	3376	1f88cfd270f88c9ecb2b6f073451f7e5	Fungi	Ascomycota	Leotiomycetes	Helotiales	Helotiales fam Incertae sedis	Chalara	uncl. Chalara	15
Bofpari1	A5_3	3379	e9a5163257ff2c0f0a4e3fdb20ed7993	Fungi	Ascomycota	Leotiomycetes	Helotiales	Helotiales fam Incertae sedis	uncl. Helotiales fam Incertae sedis	uncl. Helotiales fam Incertae sedis	7
Bofpari1	A5_2	3380	3138ecef4fbbe8cf0602fadaaa7f211f	Fungi	Ascomycota	Leotiomycetes	Helotiales	Helotiales fam Incertae sedis	uncl. Helotiales fam Incertae sedis	uncl. Helotiales fam Incertae sedis	16
Bofpari1	A5_2	3400	fce1fd852e083cbf73172cdbddd4a0b8	Fungi	Ascomycota	Leotiomycetes	Helotiales	uncl. Helotiales	uncl. Helotiales	uncl. Helotiales	12
Bofpari1	A5_2	3411	9ce397133acbe23c0667dcbed79761eb	Fungi	uncl. Fungi	uncl. Fungi	uncl. Fungi	uncl. Fungi	uncl. Fungi	uncl. Fungi	16
Bofpari1	A5_3	3412	3d00eebbb26314a16acd0f946b2a818a	Fungi	Ascomycota	uncl. Ascomycota	uncl. Ascomycota	uncl. Ascomycota	uncl. Ascomycota	uncl. Ascomycota	8
Bofpari1	A5_3	3416	7e66543e6c9dcddba146ac1682a96007	Fungi	Ascomycota	Leotiomycetes	Helotiales	uncl. Helotiales	uncl. Helotiales	uncl. Helotiales	3
Bofpari1	A5_2	3418	1abc1a834f2963398e825b2563dc216e	Fungi	Basidiomycota	Agaricomycetes	uncl. Agaricomycetes	uncl. Agaricomycetes	uncl. Agaricomycetes	uncl. Agaricomycetes	21
Bofpari1	A5_2	3419	eb097b431d2755e9357f023daa44bcab	Fungi	uncl. Fungi	uncl. Fungi	uncl. Fungi	uncl. Fungi	uncl. Fungi	uncl. Fungi	37
Bofpari1	A5_2	3424	98df25e7e204655e676d4b6e92d632c4	Fungi	uncl. Fungi	uncl. Fungi	uncl. Fungi	uncl. Fungi	uncl. Fungi	uncl. Fungi	8
Bofpari1	A5_3	3426	7550c9f4c982051be7f2829eb1b92b21	Fungi	Ascomycota	Leotiomycetes	Helotiales	Hyaloscyphaceae	uncl. Hyaloscyphaceae	uncl. Hyaloscyphaceae	17
Bofpari1	A5_2	3427	635b89bf16dbf46e6d71eec6903175d3	Fungi	uncl. Fungi	uncl. Fungi	uncl. Fungi	uncl. Fungi	uncl. Fungi	uncl. Fungi	52
Bofpari1	A5_3	3427	635b89bf16dbf46e6d71eec6903175d3	Fungi	uncl. Fungi	uncl. Fungi	uncl. Fungi	uncl. Fungi	uncl. Fungi	uncl. Fungi	8
Bofpari1	A5_3	3429	e8ac285ef3e9d805abad61e424fd4475	Fungi	Ascomycota	Leotiomycetes	Helotiales	uncl. Helotiales	uncl. Helotiales	uncl. Helotiales	9
Bofpari1	A5_2	3430	7d4e35940e23729a9556682a86823620	Fungi	Ascomycota	uncl. Ascomycota	uncl. Ascomycota	uncl. Ascomycota	uncl. Ascomycota	uncl. Ascomycota	88
Bofpari1	A5_3	3430	7d4e35940e23729a9556682a86823620	Fungi	Ascomycota	uncl. Ascomycota	uncl. Ascomycota	uncl. Ascomycota	uncl. Ascomycota	uncl. Ascomycota	27
Bofpari1	A5_3	3438	e56406ac87f13fb922f5de59b05709ac	Fungi	Ascomycota	Leotiomycetes	Helotiales	uncl. Helotiales	uncl. Helotiales	uncl. Helotiales	12
Bofpari1	A5_3	3440	54a4a3ce9a52324241ad75c5c68540c6	Fungi	Ascomycota	Leotiomycetes	Helotiales	uncl. Helotiales	uncl. Helotiales	uncl. Helotiales	21
Bofpari1	A5_2	3450	1ddb55bb3d3974f1192d6c8128231def	Fungi	Ascomycota	uncl. Ascomycota	uncl. Ascomycota	uncl. Ascomycota	uncl. Ascomycota	uncl. Ascomycota	21
Bofpari1	A5_2	3453	b39b45fd1c58fc49b2643f1c32a849ca	Fungi	Ascomycota	Leotiomycetes	Helotiales	Dermateaceae	Mollisia	Mollisia dextrinospora	5
Bofpari1	A5_2	3458	e1e5dc896aed00b1082cf1e0419b874e	Fungi	Ascomycota	Leotiomycetes	Helotiales	Helotiales fam Incertae sedis	uncl. Helotiales fam Incertae sedis	uncl. Helotiales fam Incertae sedis	92
Bofpari1	A5_2	3462	4bc276ef6d443dcff244e1f6295b3796	Fungi	Ascomycota	Leotiomycetes	Helotiales	uncl. Helotiales	uncl. Helotiales	uncl. Helotiales	86
Bofpari1	A5_2	3469	069d060e68527470993fb7d62391da44	Fungi	Ascomycota	Leotiomycetes	Helotiales	Helotiales fam Incertae sedis	uncl. Helotiales fam Incertae sedis	uncl. Helotiales fam Incertae sedis	15
Bofpari1	A5_2	3473	0873826e75dd83fd73524818c9ae2122	Fungi	Ascomycota	Leotiomycetes	Helotiales	Helotiales fam Incertae sedis	uncl. Helotiales fam Incertae sedis	uncl. Helotiales fam Incertae sedis	29
Bofpari1	A5_3	3474	f9c4e37ba4fe43cf219e8b622845330e	Fungi	Ascomycota	Leotiomycetes	Helotiales	Helotiales fam Incertae sedis	Cadophora	uncl. Cadophora	262
Bofpari1	A5_2	3474	f9c4e37ba4fe43cf219e8b622845330e	Fungi	Ascomycota	Leotiomycetes	Helotiales	Helotiales fam Incertae sedis	Cadophora	uncl. Cadophora	172
Bofpari1	A5_3	3475	5699486d3ea2e6593087ab52a45d8106	Fungi	Ascomycota	Leotiomycetes	Helotiales	uncl. Helotiales	uncl. Helotiales	uncl. Helotiales	444
Bofpari1	A5_2	3475	5699486d3ea2e6593087ab52a45d8106	Fungi	Ascomycota	Leotiomycetes	Helotiales	uncl. Helotiales	uncl. Helotiales	uncl. Helotiales	111
Bofpari1	A5_3	3480	b4428d3bf4bc199630a28714c12fa9ad	Fungi	Ascomycota	Leotiomycetes	Helotiales	Helotiales fam Incertae sedis	uncl. Helotiales fam Incertae sedis	uncl. Helotiales fam Incertae sedis	56
Bofpari1	A5_2	3483	d9bc7a87821555a441c7ab7ef844c097	Fungi	Ascomycota	Leotiomycetes	Helotiales	Helotiales fam Incertae sedis	uncl. Helotiales fam Incertae sedis	uncl. Helotiales fam Incertae sedis	167
Bofpari1	A5_3	3483	d9bc7a87821555a441c7ab7ef844c097	Fungi	Ascomycota	Leotiomycetes	Helotiales	Helotiales fam Incertae sedis	uncl. Helotiales fam Incertae sedis	uncl. Helotiales fam Incertae sedis	102
Bofpari1	A5_3	3499	1b96fe9af7c052d2349753d00d79a9ee	Fungi	Ascomycota	Leotiomycetes	Helotiales	Helotiaceae	uncl. Helotiaceae	uncl. Helotiaceae	925
Bofpari1	A5_3	3500	f664cf93645517834b66cbac36b658a7	Fungi	Ascomycota	Leotiomycetes	Helotiales	Helotiaceae	Fontanospora	uncl. Fontanospora	40
Bofpari1	A5_2	3500	f664cf93645517834b66cbac36b658a7	Fungi	Ascomycota	Leotiomycetes	Helotiales	Helotiaceae	Fontanospora	uncl. Fontanospora	6
Bofpari1	A5_2	3503	9a40e7f9586b0a47465d44b415e7dec6	Fungi	Ascomycota	Leotiomycetes	Helotiales	Helotiaceae	uncl. Helotiaceae	uncl. Helotiaceae	361
Bofpari1	A5_2	3504	3c23efcaaed80295e8b200b39fc38827	Fungi	Ascomycota	Leotiomycetes	Helotiales	uncl. Helotiales	uncl. Helotiales	uncl. Helotiales	14
Bofpari1	A5_3	3509	7876923ecf0ef730be01ffeb09713ec9	Fungi	Ascomycota	Leotiomycetes	Helotiales	Helotiaceae	Crocicreas	uncl. Crocicreas	5
Bofpari1	A5_2	3521	cd503c136355295f2b3ccf06bcaf957d	Fungi	Ascomycota	Leotiomycetes	Helotiales	Helotiaceae	Cyathicula	uncl. Cyathicula	55
Bofpari1	A5_3	3521	cd503c136355295f2b3ccf06bcaf957d	Fungi	Ascomycota	Leotiomycetes	Helotiales	Helotiaceae	Cyathicula	uncl. Cyathicula	34
Bofpari1	A5_2	3524	5f091eb09323198ae0a6e086435a4b96	Fungi	Ascomycota	Leotiomycetes	Helotiales	Dermateaceae	Cryptosporiopsis	uncl. Cryptosporiopsis	7
Bofpari1	A5_3	3531	3b367cc6a54fba5e0bceffcefcdf87a9	Fungi	Ascomycota	Leotiomycetes	Helotiales	uncl. Helotiales	uncl. Helotiales	uncl. Helotiales	27
Bofpari1	A5_3	3536	dfb497ff594bcbd66ea96c353066fec1	Fungi	Ascomycota	Leotiomycetes	Helotiales	uncl. Helotiales	uncl. Helotiales	uncl. Helotiales	7
Bofpari1	A5_3	3540	4a5450505c16c29351bf6e78c6bcae2f	Fungi	Ascomycota	Leotiomycetes	Helotiales	uncl. Helotiales	uncl. Helotiales	uncl. Helotiales	18
Bofpari1	A5_3	3542	65b8a2b982d594be240527875cfbf57d	Fungi	Ascomycota	Leotiomycetes	Helotiales	uncl. Helotiales	uncl. Helotiales	uncl. Helotiales	16
Bofpari1	A5_2	3544	413819eda7173048ed6e065b1a921489	Fungi	Ascomycota	Leotiomycetes	Helotiales	Helotiales fam Incertae sedis	Leohumicola	uncl. Leohumicola	12
Bofpari1	A5_3	3544	413819eda7173048ed6e065b1a921489	Fungi	Ascomycota	Leotiomycetes	Helotiales	Helotiales fam Incertae sedis	Leohumicola	uncl. Leohumicola	7
Bofpari1	A5_2	3563	be3826ce9ee62fc112e647ba07ef19c3	Fungi	Ascomycota	Leotiomycetes	Helotiales	uncl. Helotiales	uncl. Helotiales	uncl. Helotiales	98
Bofpari1	A5_3	3563	be3826ce9ee62fc112e647ba07ef19c3	Fungi	Ascomycota	Leotiomycetes	Helotiales	uncl. Helotiales	uncl. Helotiales	uncl. Helotiales	67
Bofpari1	A5_2	3565	26442a4d04aab227a3bfa0351c58b6ab	Fungi	Ascomycota	Leotiomycetes	Helotiales	uncl. Helotiales	uncl. Helotiales	uncl. Helotiales	38
Bofpari1	A5_2	3566	1efeb15f21e2da31f2d4b75b322ff09e	Fungi	Ascomycota	Leotiomycetes	Helotiales	uncl. Helotiales	uncl. Helotiales	uncl. Helotiales	29
Bofpari1	A5_3	3567	9327455930c4fc9e35abd396bc18748b	Fungi	Ascomycota	Leotiomycetes	Helotiales	uncl. Helotiales	uncl. Helotiales	uncl. Helotiales	51
Bofpari1	A5_3	3571	c932478268b6c485852e7c7340a2b2c8	Fungi	uncl. Fungi	uncl. Fungi	uncl. Fungi	uncl. Fungi	uncl. Fungi	uncl. Fungi	12
Bofpari1	A5_2	3571	c932478268b6c485852e7c7340a2b2c8	Fungi	uncl. Fungi	uncl. Fungi	uncl. Fungi	uncl. Fungi	uncl. Fungi	uncl. Fungi	3
Bofpari1	A5_2	3586	ab6db963f5fa0ff6a366cd0ee9126755	Fungi	uncl. Fungi	uncl. Fungi	uncl. Fungi	uncl. Fungi	uncl. Fungi	uncl. Fungi	12
Bofpari1	A5_3	3587	7d408b2d79e105c02e462236fcea206a	Fungi	uncl. Fungi	uncl. Fungi	uncl. Fungi	uncl. Fungi	uncl. Fungi	uncl. Fungi	42
Bofpari1	A5_2	3601	415ef33617e9599a31e156ef1f87c470	Fungi	uncl. Fungi	uncl. Fungi	uncl. Fungi	uncl. Fungi	uncl. Fungi	uncl. Fungi	42
Bofpari1	A5_3	3601	415ef33617e9599a31e156ef1f87c470	Fungi	uncl. Fungi	uncl. Fungi	uncl. Fungi	uncl. Fungi	uncl. Fungi	uncl. Fungi	9
Bofpari1	A5_3	3608	8c997b54cf5f1d52fe6b55174a160990	Fungi	Ascomycota	Leotiomycetes	Helotiales	uncl. Helotiales	uncl. Helotiales	uncl. Helotiales	5
Bofpari1	A5_3	3623	bfbc596dff5b66826e2fa31b7dccfe12	Fungi	Ascomycota	uncl. Ascomycota	uncl. Ascomycota	uncl. Ascomycota	uncl. Ascomycota	uncl. Ascomycota	18
Bofpari1	A5_2	3623	bfbc596dff5b66826e2fa31b7dccfe12	Fungi	Ascomycota	uncl. Ascomycota	uncl. Ascomycota	uncl. Ascomycota	uncl. Ascomycota	uncl. Ascomycota	7
Bofpari1	A5_3	3625	81976cb7ded6d41f653c6f0a7bfcce47	Fungi	Ascomycota	Leotiomycetes	Helotiales	Helotiaceae	Articulospora	Articulospora proliferata	12
Bofpari1	A5_3	3626	9bed5d5f0627e1942cbd42fe87d196b1	Fungi	Ascomycota	Orbiliomycetes	Orbiliales	Orbiliaceae	Dactylaria	Dactylaria dimorphospora	36
Bofpari1	A5_3	3632	5f5f0c169efb2404da7db0f092019bd6	Fungi	Ascomycota	uncl. Ascomycota	uncl. Ascomycota	uncl. Ascomycota	uncl. Ascomycota	uncl. Ascomycota	25
Bofpari1	A5_3	3638	494d62d63b496d8bc898b026a9f79170	Fungi	Ascomycota	Leotiomycetes	Helotiales	uncl. Helotiales	uncl. Helotiales	uncl. Helotiales	76
Bofpari1	A5_2	3638	494d62d63b496d8bc898b026a9f79170	Fungi	Ascomycota	Leotiomycetes	Helotiales	uncl. Helotiales	uncl. Helotiales	uncl. Helotiales	51
Bofpari1	A5_2	3641	3f5c3d194ca4779b73ff19c58c0a45b5	Fungi	Ascomycota	uncl. Ascomycota	uncl. Ascomycota	uncl. Ascomycota	uncl. Ascomycota	uncl. Ascomycota	36
Bofpari1	A5_3	3643	48d865707f130b8bcbb40304c43a1084	Fungi	Ascomycota	uncl. Ascomycota	uncl. Ascomycota	uncl. Ascomycota	uncl. Ascomycota	uncl. Ascomycota	44
Bofpari1	A5_3	3651	8624a9eb2264b1288a9b317a041321d7	Fungi	uncl. Fungi	uncl. Fungi	uncl. Fungi	uncl. Fungi	uncl. Fungi	uncl. Fungi	209
Bofpari1	A5_2	3651	8624a9eb2264b1288a9b317a041321d7	Fungi	uncl. Fungi	uncl. Fungi	uncl. Fungi	uncl. Fungi	uncl. Fungi	uncl. Fungi	68
Bofpari1	A5_2	3654	fd8cabda51740dc6c4ac991820bcb38d	Fungi	Ascomycota	uncl. Ascomycota	uncl. Ascomycota	uncl. Ascomycota	uncl. Ascomycota	uncl. Ascomycota	18
Bofpari1	A5_3	3656	16722356627eca5595337605213986f9	Fungi	Ascomycota	uncl. Ascomycota	uncl. Ascomycota	uncl. Ascomycota	uncl. Ascomycota	uncl. Ascomycota	45
Bofpari1	A5_2	3661	d63d632bf861bb04fa5a3c507552aefd	Fungi	Ascomycota	Leotiomycetes	Helotiales	uncl. Helotiales	uncl. Helotiales	uncl. Helotiales	62
Bofpari1	A5_3	3665	2d6c3b34e5c1eba8792b613d36a499f1	Fungi	Ascomycota	uncl. Ascomycota	uncl. Ascomycota	uncl. Ascomycota	uncl. Ascomycota	uncl. Ascomycota	38
Bofpari1	A5_2	3665	2d6c3b34e5c1eba8792b613d36a499f1	Fungi	Ascomycota	uncl. Ascomycota	uncl. Ascomycota	uncl. Ascomycota	uncl. Ascomycota	uncl. Ascomycota	29
Bofpari1	A5_3	3672	907e40854938c62f49cf77fd8a2290d9	Fungi	Ascomycota	Leotiomycetes	Helotiales	uncl. Helotiales	uncl. Helotiales	uncl. Helotiales	72
Bofpari1	A5_2	3677	30b9792af209fcabdeec43c93fc000a9	Fungi	Ascomycota	Leotiomycetes	Helotiales	Helotiaceae	Tetracladium	uncl. Tetracladium	7
Bofpari2	A6_3	6	cdae825c8d22e31b32482a04ff9f5e41	Fungi	Ascomycota	Saccharomycetes	Saccharomycetales	Dipodascaceae	Geotrichum	Geotrichum silvicola	2
Bofpari2	A6_2	7	63188c746642cad86d4a8d39e7a0bc32	Fungi	Ascomycota	Saccharomycetes	Saccharomycetales	Phaffomycetaceae	Komagataella	Komagataella ulmi	1
Bofpari2	A6_1	9	b8e4b6c29cafcdc29a98e6e77cd34eb7	Fungi	Ascomycota	uncl. Ascomycota	uncl. Ascomycota	uncl. Ascomycota	uncl. Ascomycota	uncl. Ascomycota	19
Bofpari2	A6_1	12	d49db503bedfbf9ffeda83dc6e6074d3	Fungi	uncl. Fungi	uncl. Fungi	uncl. Fungi	uncl. Fungi	uncl. Fungi	uncl. Fungi	18
Bofpari2	A6_3	15	b8e4b6c29cafcdc29a98e6e77cd34eb7	Fungi	uncl. Fungi	uncl. Fungi	uncl. Fungi	uncl. Fungi	uncl. Fungi	uncl. Fungi	20
Bofpari2	A6_1	15	48eeb60a7a5f4237725a3ffc3c14f955	Fungi	uncl. Fungi	uncl. Fungi	uncl. Fungi	uncl. Fungi	uncl. Fungi	uncl. Fungi	12
Bofpari2	A6_3	19	03bd06410693fce1255675d511c993dd	Fungi	Basidiomycota	Tremellomycetes	Tremellales	Tremellaceae	Tremella	Tremella anaptychiae	6
Bofpari2	A6_3	23	230bb7dc498209752fe2884a652bc896	Fungi	Ascomycota	Saccharomycetes	Saccharomycetales	Phaffomycetaceae	Starmera	uncl. Starmera	13
Bofpari2	A6_3	25	623e206089799e526019d480afb0b880	Fungi	Ascomycota	Saccharomycetes	Saccharomycetales	Phaffomycetaceae	Starmera	Starmera stellimalicola	28
Bofpari2	A6_3	26	2c2e30bac3f37465fc337eda4fc82b19	Fungi	Ascomycota	Saccharomycetes	Saccharomycetales	Saccharomycetales fam Incertae sedis	Candida	uncl. Candida	5
Bofpari2	A6_3	27	8c707734e4bd5cfc2f816d96dbd5cbaa	Fungi	Ascomycota	Saccharomycetes	Saccharomycetales	Saccharomycetales fam Incertae sedis	Candida	Candida parapsilosis	13
Bofpari2	A6_3	28	c6e695360da1e78833169ebcd105be3a	Fungi	Ascomycota	Saccharomycetes	Saccharomycetales	Saccharomycetales fam Incertae sedis	Candida	Candida tropicalis	2
Bofpari2	A6_2	30	f88d9001e10f6d37672514972e6a199e	Fungi	Ascomycota	Saccharomycetes	Saccharomycetales	Saccharomycetales fam Incertae sedis	Candida	Candida albicans	164
Bofpari2	A6_3	30	f88d9001e10f6d37672514972e6a199e	Fungi	Ascomycota	Saccharomycetes	Saccharomycetales	Saccharomycetales fam Incertae sedis	Candida	Candida albicans	129
Bofpari2	A6_2	31	2f62b28ca88c21ff5db14ecb982cbac6	Fungi	Ascomycota	Saccharomycetes	Saccharomycetales	Saccharomycetales fam Incertae sedis	Candida	Candida albicans	12
Bofpari2	A6_2	32	0229a5c7f887dad960b40a0505cf9776	Fungi	Ascomycota	Saccharomycetes	Saccharomycetales	Saccharomycetales fam Incertae sedis	Candida	Candida albicans	466
Bofpari2	A6_3	32	0229a5c7f887dad960b40a0505cf9776	Fungi	Ascomycota	Saccharomycetes	Saccharomycetales	Saccharomycetales fam Incertae sedis	Candida	Candida albicans	280
Bofpari2	A6_1	34	45ed8c4d769f69aec20d5fbb2ce06bba	Fungi	Ascomycota	Pezizomycetes	Pezizales	Pyronemataceae	uncl. Pyronemataceae	uncl. Pyronemataceae	125
Bofpari2	A6_2	38	95869f394101df4d52e80af3f8497a88	Fungi	Ascomycota	Saccharomycetes	Saccharomycetales	Saccharomycetales fam Incertae sedis	Candida	Candida palmioleophila	102
Bofpari2	A6_2	40	a8370ea9e71398b054bfa5077fd694e8	Fungi	Ascomycota	Saccharomycetes	Saccharomycetales	Saccharomycetales fam Incertae sedis	Candida	Candida saitoana	2
Bofpari2	A6_3	41	955d0dfdf035eca2086c0b575f66ef6c	Fungi	Ascomycota	Saccharomycetes	Saccharomycetales	Saccharomycetales fam Incertae sedis	Candida	Candida saitoana	4
Bofpari2	A6_1	52	06d347364aa76f329006065653105d98	Fungi	Ascomycota	Saccharomycetes	Saccharomycetales	Debaryomycetaceae	Millerozyma	Millerozyma farinosa	8
Bofpari2	A6_1	53	be797fe79f2dfd833c5a9a0c1e213b3e	Fungi	Ascomycota	Saccharomycetes	Saccharomycetales	Saccharomycopsidaceae	Saccharomycopsis	Saccharomycopsis fibuligera	22
Bofpari2	A6_1	61	c157c11434261df9c62811be050255d9	Fungi	Ascomycota	Orbiliomycetes	uncl. Orbiliomycetes	uncl. Orbiliomycetes	uncl. Orbiliomycetes	uncl. Orbiliomycetes	10
Bofpari2	A6_2	87	c225627d4c3163cb9604571b565c96a7	Fungi	Rozellomycota	uncl. Rozellomycota	uncl. Rozellomycota	uncl. Rozellomycota	uncl. Rozellomycota	uncl. Rozellomycota	1
Bofpari2	A6_3	105	d5061f8b0fa394d52a8a3bce43eb474a	Fungi	Rozellomycota	uncl. Rozellomycota	uncl. Rozellomycota	uncl. Rozellomycota	uncl. Rozellomycota	uncl. Rozellomycota	2
Bofpari2	A6_2	109	d3ad239260b380f5732de758cc21a49d	Fungi	Rozellomycota	uncl. Rozellomycota	uncl. Rozellomycota	uncl. Rozellomycota	uncl. Rozellomycota	uncl. Rozellomycota	2
Bofpari2	A6_3	109	d3ad239260b380f5732de758cc21a49d	Fungi	Rozellomycota	uncl. Rozellomycota	uncl. Rozellomycota	uncl. Rozellomycota	uncl. Rozellomycota	uncl. Rozellomycota	1
Bofpari2	A6_1	117	f52f9b1567b4693eb4a8f0f40c457012	Fungi	Chytridiomycota	uncl. Chytridiomycota	uncl. Chytridiomycota	uncl. Chytridiomycota	uncl. Chytridiomycota	uncl. Chytridiomycota	21
Bofpari2	A6_3	120	7d0ca5c089cf2ebf6c58d860df7c0806	Fungi	Rozellomycota	Rozellomycotina cls Incertae sedis	GS08	uncl. GS08	uncl. GS08	uncl. GS08	9
Bofpari2	A6_2	120	7d0ca5c089cf2ebf6c58d860df7c0806	Fungi	Rozellomycota	Rozellomycotina cls Incertae sedis	GS08	uncl. GS08	uncl. GS08	uncl. GS08	2
Bofpari2	A6_1	121	f1b77683f931effb6b340fab1afe52e1	Fungi	Chytridiomycota	Spizellomycetes	Spizellomycetales	Powellomycetaceae	uncl. Powellomycetaceae	uncl. Powellomycetaceae	10
Bofpari2	A6_2	128	142282ecb625bfff7dd4d3aa1ef147b8	Fungi	Ascomycota	Saccharomycetes	Saccharomycetales	uncl. Saccharomycetales	uncl. Saccharomycetales	uncl. Saccharomycetales	100
Bofpari2	A6_3	140	11909cf76043ebceca95f04cf41f675d	Fungi	Basidiomycota	Agaricostilbomycetes	Agaricostilbales	Chionosphaeraceae	Kurtzmanomyces	Kurtzmanomyces nectairei	5
Bofpari2	A6_1	158	7e333b26587e7fb5231f1524598bb4f5	Fungi	Ascomycota	Saccharomycetes	Saccharomycetales	Saccharomycetaceae	Saccharomyces	Saccharomyces cerevisiae	7
Bofpari2	A6_1	163	de180f743912ab7edb7b231643dd729d	Fungi	Basidiomycota	Tremellomycetes	Tremellales	uncl. Tremellales	uncl. Tremellales	uncl. Tremellales	9
Bofpari2	A6_1	175	5298ef0ea2433b3ebc3f75a05ecbfdee	Fungi	uncl. Fungi	uncl. Fungi	uncl. Fungi	uncl. Fungi	uncl. Fungi	uncl. Fungi	7
Bofpari2	A6_1	181	a840367e2e1eba83c87aa81ab31b30a5	Fungi	Basidiomycota	Tremellomycetes	Tremellales	uncl. Tremellales	uncl. Tremellales	uncl. Tremellales	12
Bofpari2	A6_1	186	f21479547597ac9cecf4f6d9a861ddbe	Fungi	uncl. Fungi	uncl. Fungi	uncl. Fungi	uncl. Fungi	uncl. Fungi	uncl. Fungi	20
Bofpari2	A6_1	195	69aec8e2f489e38ba61ffee73be2c6bb	Fungi	uncl. Fungi	uncl. Fungi	uncl. Fungi	uncl. Fungi	uncl. Fungi	uncl. Fungi	26
Bofpari2	A6_1	196	530ad005ee11b6fccd6efe617e252f8c	Fungi	Basidiomycota	uncl. Basidiomycota	uncl. Basidiomycota	uncl. Basidiomycota	uncl. Basidiomycota	uncl. Basidiomycota	102
Bofpari2	A6_3	204	e43cef2cb7470e1da0513fe99baf74bd	Fungi	Chytridiomycota	Spizellomycetes	Spizellomycetales	Powellomycetaceae	Powellomyces	uncl. Powellomyces	12
Bofpari2	A6_2	205	552549f6f30690deb7cb41122113f532	Fungi	Chytridiomycota	Spizellomycetes	Spizellomycetales	Powellomycetaceae	Powellomyces	uncl. Powellomyces	10
Bofpari2	A6_3	210	3bc2474f58738aa9611f911e08e16383	Fungi	Chytridiomycota	uncl. Chytridiomycota	uncl. Chytridiomycota	uncl. Chytridiomycota	uncl. Chytridiomycota	uncl. Chytridiomycota	2
Bofpari2	A6_3	215	20aebf46a9b51f924cbe4156a69a7f48	Fungi	Chytridiomycota	uncl. Chytridiomycota	uncl. Chytridiomycota	uncl. Chytridiomycota	uncl. Chytridiomycota	uncl. Chytridiomycota	20
Bofpari2	A6_2	215	20aebf46a9b51f924cbe4156a69a7f48	Fungi	Chytridiomycota	uncl. Chytridiomycota	uncl. Chytridiomycota	uncl. Chytridiomycota	uncl. Chytridiomycota	uncl. Chytridiomycota	18
Bofpari2	A6_1	231	23d52f7f38436a0ca995e5bb279892c5	Fungi	Basidiomycota	Tremellomycetes	Tremellales	Bulleribasidiaceae	Vishniacozyma	Vishniacozyma victoriae	3
Bofpari2	A6_2	232	f1b77683f931effb6b340fab1afe52e1	Fungi	Chytridiomycota	Spizellomycetes	Spizellomycetales	Powellomycetaceae	uncl. Powellomycetaceae	uncl. Powellomycetaceae	28
Bofpari2	A6_3	232	f1b77683f931effb6b340fab1afe52e1	Fungi	Chytridiomycota	Spizellomycetes	Spizellomycetales	Powellomycetaceae	uncl. Powellomycetaceae	uncl. Powellomycetaceae	12
Bofpari2	A6_1	232	479e4c955116037d1ac678939c3b12a8	Fungi	Basidiomycota	Agaricomycetes	Agaricales	Stephanosporaceae	Cristinia	Cristinia helvetica	10
Bofpari2	A6_3	237	cb56488ae8ec811b6aa77e2c2fa37556	Fungi	Glomeromycota	Glomeromycetes	Glomerales	Glomeraceae	uncl. Glomeraceae	uncl. Glomeraceae	4
Bofpari2	A6_1	238	5d43e6bc246e33af2860a441bfe0be42	Fungi	Basidiomycota	uncl. Basidiomycota	uncl. Basidiomycota	uncl. Basidiomycota	uncl. Basidiomycota	uncl. Basidiomycota	3
Bofpari2	A6_1	239	c67193015b046914be667a412535d215	Fungi	uncl. Fungi	uncl. Fungi	uncl. Fungi	uncl. Fungi	uncl. Fungi	uncl. Fungi	14
Bofpari2	A6_2	246	84b2f3a31f1b1c591443dba3a79a89de	Fungi	Mortierellomycota	Mortierellomycetes	Mortierellales	Mortierellaceae	Mortierella	Mortierella polygonia	1
Bofpari2	A6_1	257	8cea90dc845422b5e933e9aca38ad038	Fungi	Basidiomycota	Microbotryomycetes	uncl. Microbotryomycetes	uncl. Microbotryomycetes	uncl. Microbotryomycetes	uncl. Microbotryomycetes	22
Bofpari2	A6_1	270	f176f9e6f4002a3b258b618e4babcd39	Fungi	Basidiomycota	Microbotryomycetes	Sporidiobolales	Sporidiobolaceae	Rhodotorula	uncl. Rhodotorula	17
Bofpari2	A6_1	273	e7ff765debf475ef208eb7e367135225	Fungi	Basidiomycota	Microbotryomycetes	Sporidiobolales	Sporidiobolaceae	Rhodotorula	Rhodotorula mucilaginosa	29
Bofpari2	A6_1	275	a5c9d184077e835988ff67bcc2b52c59	Fungi	Basidiomycota	Microbotryomycetes	Sporidiobolales	Sporidiobolaceae	Rhodosporidiobolus	Rhodosporidiobolus oreadorum	10
Bofpari2	A6_3	277	96e20312f23c7c077d3261ba5be6f718	Fungi	Mortierellomycota	Mortierellomycetes	Mortierellales	Mortierellaceae	Mortierella	uncl. Mortierella	3
Bofpari2	A6_1	278	8a2be95565335ec7162d9da6633c8a7a	Fungi	Basidiomycota	Microbotryomycetes	uncl. Microbotryomycetes	uncl. Microbotryomycetes	uncl. Microbotryomycetes	uncl. Microbotryomycetes	10
Bofpari2	A6_1	287	be7e5bb4638ae748e36e546baf6ce8ea	Fungi	Basidiomycota	Cystobasidiomycetes	uncl. Cystobasidiomycetes	uncl. Cystobasidiomycetes	uncl. Cystobasidiomycetes	uncl. Cystobasidiomycetes	17
Bofpari2	A6_1	290	92ad1e590eb94a3e0d4fef55e0e3f6e1	Fungi	Basidiomycota	Cystobasidiomycetes	Cystobasidiales	Cystobasidiaceae	Cystobasidium	uncl. Cystobasidium	24
Bofpari2	A6_1	294	1d8a7787ad7e140b8dbbbc4512ecf088	Fungi	Basidiomycota	Cystobasidiomycetes	Cystobasidiales	Cystobasidiaceae	Cystobasidium	uncl. Cystobasidium	52
Bofpari2	A6_3	297	7feee7cec3bca176ee60e74bbb73cdbf	Fungi	Basidiomycota	Agaricomycetes	Agaricales	Omphalotaceae	Gymnopus	Gymnopus dryophilus	29
Bofpari2	A6_1	298	b9c187ecebca6f855bd67a3d20874f44	Fungi	Basidiomycota	uncl. Basidiomycota	uncl. Basidiomycota	uncl. Basidiomycota	uncl. Basidiomycota	uncl. Basidiomycota	5
Bofpari2	A6_1	299	5f37b5f9ceac78d23b8278b829ee2c82	Fungi	Basidiomycota	uncl. Basidiomycota	uncl. Basidiomycota	uncl. Basidiomycota	uncl. Basidiomycota	uncl. Basidiomycota	220
Bofpari2	A6_1	307	cfd4eaf2e97200800f558624d550ae34	Fungi	Basidiomycota	Tremellomycetes	Holtermanniales	Holtermanniales fam Incertae sedis	Holtermanniella	uncl. Holtermanniella	487
Bofpari2	A6_1	309	86eb3ea270ab1a2e6c3cc6d021b66d92	Fungi	Basidiomycota	Agaricomycetes	Cantharellales	Ceratobasidiaceae	Thanatephorus	Thanatephorus cucumeris	14
Bofpari2	A6_2	309	76e1b70125daa68ba7155d521a4e7c5e	Fungi	Basidiomycota	Agaricomycetes	Russulales	Peniophoraceae	Peniophora	Peniophora lycii	3
Bofpari2	A6_1	310	27097f2eba111402a92e08349888d502	Fungi	Basidiomycota	Agaricomycetes	Cantharellales	Ceratobasidiaceae	uncl. Ceratobasidiaceae	uncl. Ceratobasidiaceae	61
Bofpari2	A6_1	311	4bf9aca4ddcb2b7d4802b18c1d670d58	Fungi	Basidiomycota	Agaricomycetes	Cantharellales	Ceratobasidiaceae	uncl. Ceratobasidiaceae	uncl. Ceratobasidiaceae	47
Bofpari2	A6_2	314	479e4c955116037d1ac678939c3b12a8	Fungi	Basidiomycota	Agaricomycetes	Agaricales	Stephanosporaceae	Cristinia	Cristinia helvetica	18
Bofpari2	A6_3	314	479e4c955116037d1ac678939c3b12a8	Fungi	Basidiomycota	Agaricomycetes	Agaricales	Stephanosporaceae	Cristinia	Cristinia helvetica	9
Bofpari2	A6_3	315	b308b4e94b206596401283b22f367fd9	Fungi	Basidiomycota	Agaricomycetes	Tremellodendropsidales	uncl. Tremellodendropsidales	uncl. Tremellodendropsidales	uncl. Tremellodendropsidales	6
Bofpari2	A6_2	320	5d43e6bc246e33af2860a441bfe0be42	Fungi	Basidiomycota	uncl. Basidiomycota	uncl. Basidiomycota	uncl. Basidiomycota	uncl. Basidiomycota	uncl. Basidiomycota	9
Bofpari2	A6_3	323	488b3c5dbf6351b4b89a621b47123e63	Fungi	uncl. Fungi	uncl. Fungi	uncl. Fungi	uncl. Fungi	uncl. Fungi	uncl. Fungi	3
Bofpari2	A6_1	341	d7f85649de3bb33035571e87c37c7992	Fungi	Basidiomycota	Tremellomycetes	Filobasidiales	Piskurozymaceae	Solicoccozyma	uncl. Solicoccozyma	96
Bofpari2	A6_1	342	90d830bd03087883cee86effff1a59d3	Fungi	Basidiomycota	Tremellomycetes	Filobasidiales	Piskurozymaceae	Solicoccozyma	Solicoccozyma aeria	57
Bofpari2	A6_1	344	ba2e4524e404d77a3ae8f67a8610d860	Fungi	Basidiomycota	Tremellomycetes	Filobasidiales	Filobasidiaceae	Naganishia	uncl. Naganishia	44
Bofpari2	A6_1	346	93591df0f1c7d6b67b2e2fc85ff50703	Fungi	Basidiomycota	Tremellomycetes	Filobasidiales	Filobasidiaceae	Naganishia	Naganishia albida	187
Bofpari2	A6_1	350	9b92d5182a4abd9954fe79f170c82f6a	Fungi	Basidiomycota	Tremellomycetes	Filobasidiales	Filobasidiaceae	Naganishia	uncl. Naganishia	98
Bofpari2	A6_1	361	8dce2a1316bb0aaa9ccc9d1c730c6d4d	Fungi	Basidiomycota	Tremellomycetes	Filobasidiales	Filobasidiaceae	Naganishia	uncl. Naganishia	29
Bofpari2	A6_1	362	82f5dc71999f6a2b95d6260d3f1be737	Fungi	Basidiomycota	Tremellomycetes	uncl. Tremellomycetes	uncl. Tremellomycetes	uncl. Tremellomycetes	uncl. Tremellomycetes	42
Bofpari2	A6_1	363	735e9ec74f0e8a572885b921b8a9834d	Fungi	Basidiomycota	Tremellomycetes	Filobasidiales	Filobasidiaceae	Naganishia	uncl. Naganishia	524
Bofpari2	A6_1	364	8fd4c8ea58b063a7537f3a1b4d13d59d	Fungi	Basidiomycota	Tremellomycetes	uncl. Tremellomycetes	uncl. Tremellomycetes	uncl. Tremellomycetes	uncl. Tremellomycetes	159
Bofpari2	A6_3	364	8cea90dc845422b5e933e9aca38ad038	Fungi	Basidiomycota	Microbotryomycetes	Microbotryomycetes ord Incertae sedis	Microbotryomycetes fam Incertae sedis	Curvibasidium	Curvibasidium cygneicollum	49
Bofpari2	A6_1	365	e80d2afdf5f56ac0e7fd3399ddbf57c9	Fungi	Basidiomycota	Tremellomycetes	Filobasidiales	Filobasidiaceae	Naganishia	uncl. Naganishia	344
Bofpari2	A6_1	368	debd100d384fd10f28e0340b4937bb00	Fungi	Basidiomycota	Agaricomycetes	Geastrales	Geastraceae	Geastrum	uncl. Geastrum	9
Bofpari2	A6_1	369	febd55596cb4f63b81a282c5df83cbb4	Fungi	Basidiomycota	Agaricomycetes	Geastrales	Geastraceae	Geastrum	uncl. Geastrum	10
Bofpari2	A6_2	371	41cc31fbdce6974678fba25d7566f7ba	Fungi	Basidiomycota	Microbotryomycetes	Sporidiobolales	Sporidiobolaceae	Rhodotorula	Rhodotorula kratochvilovae	1
Bofpari2	A6_3	375	f176f9e6f4002a3b258b618e4babcd39	Fungi	Basidiomycota	Microbotryomycetes	Sporidiobolales	Sporidiobolaceae	Rhodotorula	uncl. Rhodotorula	21
Bofpari2	A6_2	375	f176f9e6f4002a3b258b618e4babcd39	Fungi	Basidiomycota	Microbotryomycetes	Sporidiobolales	Sporidiobolaceae	Rhodotorula	uncl. Rhodotorula	11
Bofpari2	A6_2	377	a5c9d184077e835988ff67bcc2b52c59	Fungi	Basidiomycota	Microbotryomycetes	Sporidiobolales	Sporidiobolaceae	Rhodosporidiobolus	Rhodosporidiobolus oreadorum	52
Bofpari2	A6_3	377	a5c9d184077e835988ff67bcc2b52c59	Fungi	Basidiomycota	Microbotryomycetes	Sporidiobolales	Sporidiobolaceae	Rhodosporidiobolus	Rhodosporidiobolus oreadorum	22
Bofpari2	A6_3	379	8a2be95565335ec7162d9da6633c8a7a	Fungi	Basidiomycota	Microbotryomycetes	uncl. Microbotryomycetes	uncl. Microbotryomycetes	uncl. Microbotryomycetes	uncl. Microbotryomycetes	55
Bofpari2	A6_2	379	8a2be95565335ec7162d9da6633c8a7a	Fungi	Basidiomycota	Microbotryomycetes	uncl. Microbotryomycetes	uncl. Microbotryomycetes	uncl. Microbotryomycetes	uncl. Microbotryomycetes	11
Bofpari2	A6_3	381	cd9e36ee62c513ef1fd97cf7dc2a3c92	Fungi	uncl. Fungi	uncl. Fungi	uncl. Fungi	uncl. Fungi	uncl. Fungi	uncl. Fungi	10
Bofpari2	A6_3	384	4b5df1bdd424549d71b243f140cf3240	Fungi	Basidiomycota	Cystobasidiomycetes	Erythrobasidiales	Erythrobasidiaceae	Erythrobasidium	Erythrobasidium hasegawianum	10
Bofpari2	A6_3	388	25a786178775fdb4de78df6c864f24a2	Fungi	Basidiomycota	uncl. Basidiomycota	uncl. Basidiomycota	uncl. Basidiomycota	uncl. Basidiomycota	uncl. Basidiomycota	14
Bofpari2	A6_2	388	25a786178775fdb4de78df6c864f24a2	Fungi	Basidiomycota	uncl. Basidiomycota	uncl. Basidiomycota	uncl. Basidiomycota	uncl. Basidiomycota	uncl. Basidiomycota	13
Bofpari2	A6_2	389	df8a969862edf6214ca35818c538e0cf	Fungi	Basidiomycota	uncl. Basidiomycota	uncl. Basidiomycota	uncl. Basidiomycota	uncl. Basidiomycota	uncl. Basidiomycota	3
Bofpari2	A6_1	391	ba1b0d2dd83f9f7836ccaee8ee660ccc	Fungi	Basidiomycota	Agaricomycetes	Agaricales	uncl. Agaricales	uncl. Agaricales	uncl. Agaricales	122
Bofpari2	A6_2	404	618b9d994aed4422a4ba3f71a73bbb05	Fungi	Basidiomycota	Cystobasidiomycetes	Cystobasidiales	Cystobasidiaceae	Occultifur	uncl. Occultifur	5
Bofpari2	A6_2	405	be7e5bb4638ae748e36e546baf6ce8ea	Fungi	Basidiomycota	Cystobasidiomycetes	Cystobasidiales	Cystobasidiaceae	uncl. Cystobasidiaceae	uncl. Cystobasidiaceae	25
Bofpari2	A6_3	405	be7e5bb4638ae748e36e546baf6ce8ea	Fungi	Basidiomycota	Cystobasidiomycetes	Cystobasidiales	Cystobasidiaceae	uncl. Cystobasidiaceae	uncl. Cystobasidiaceae	11
Bofpari2	A6_1	407	0b260bc5025dbbf2e7f51c5f75d3fe53	Fungi	Ascomycota	Dothideomycetes	Pleosporales	Sporormiaceae	Westerdykella	uncl. Westerdykella	22
Bofpari2	A6_3	411	641b0b6e84100d3e4545aadcf0a19bcb	Fungi	Basidiomycota	Cystobasidiomycetes	Cystobasidiales	Cystobasidiaceae	Cystobasidium	Cystobasidium slooffiae	9
Bofpari2	A6_1	413	8ba9bec0bfb4db82df5f970544f428cd	Fungi	Ascomycota	uncl. Ascomycota	uncl. Ascomycota	uncl. Ascomycota	uncl. Ascomycota	uncl. Ascomycota	658
Bofpari2	A6_1	414	a2b7bc8f794d12853cf7fbdbe0b45a0d	Fungi	Ascomycota	uncl. Ascomycota	uncl. Ascomycota	uncl. Ascomycota	uncl. Ascomycota	uncl. Ascomycota	173
Bofpari2	A6_1	415	b70cedf72d3230c057510b52c9fab220	Fungi	Ascomycota	uncl. Ascomycota	uncl. Ascomycota	uncl. Ascomycota	uncl. Ascomycota	uncl. Ascomycota	929
Bofpari2	A6_1	416	1e24d7ad8c20cebd0e2e5392c942edf4	Fungi	Ascomycota	uncl. Ascomycota	uncl. Ascomycota	uncl. Ascomycota	uncl. Ascomycota	uncl. Ascomycota	2106
Bofpari2	A6_2	416	1d8a7787ad7e140b8dbbbc4512ecf088	Fungi	Basidiomycota	Cystobasidiomycetes	Cystobasidiales	Cystobasidiaceae	Cystobasidium	uncl. Cystobasidium	75
Bofpari2	A6_3	416	1d8a7787ad7e140b8dbbbc4512ecf088	Fungi	Basidiomycota	Cystobasidiomycetes	Cystobasidiales	Cystobasidiaceae	Cystobasidium	uncl. Cystobasidium	44
Bofpari2	A6_1	417	f77a0a974a89a6b7743d3c03d4e3c401	Fungi	Ascomycota	uncl. Ascomycota	uncl. Ascomycota	uncl. Ascomycota	uncl. Ascomycota	uncl. Ascomycota	64
Bofpari2	A6_1	418	7273f2306534a3ad8bcce0ac92e3cc97	Fungi	Ascomycota	uncl. Ascomycota	uncl. Ascomycota	uncl. Ascomycota	uncl. Ascomycota	uncl. Ascomycota	272
Bofpari2	A6_1	419	9f0e450e15c3b76187c598c8fb15342e	Fungi	Ascomycota	uncl. Ascomycota	uncl. Ascomycota	uncl. Ascomycota	uncl. Ascomycota	uncl. Ascomycota	2991
Bofpari2	A6_1	420	1fe6c2451d790e578e9949dcc2e030d7	Fungi	Ascomycota	Dothideomycetes	Pleosporales	Phaeosphaeriaceae	Phaeosphaeria	uncl. Phaeosphaeria	8
Bofpari2	A6_2	420	2f812bd8a31a289cba3cdaae6eba806d	Fungi	Basidiomycota	Cystobasidiomycetes	Cystobasidiales	Cystobasidiaceae	Cystobasidium	Cystobasidium pinicola	6
Bofpari2	A6_1	421	c621507c1966c9d40de29b548d3b85b7	Fungi	Ascomycota	Dothideomycetes	Pleosporales	uncl. Pleosporales	uncl. Pleosporales	uncl. Pleosporales	59
Bofpari2	A6_2	422	b9c187ecebca6f855bd67a3d20874f44	Fungi	Basidiomycota	uncl. Basidiomycota	uncl. Basidiomycota	uncl. Basidiomycota	uncl. Basidiomycota	uncl. Basidiomycota	16
Bofpari2	A6_3	422	b9c187ecebca6f855bd67a3d20874f44	Fungi	Basidiomycota	uncl. Basidiomycota	uncl. Basidiomycota	uncl. Basidiomycota	uncl. Basidiomycota	uncl. Basidiomycota	7
Bofpari2	A6_1	424	ae47aa25fb7757e3690405dd6155e733	Fungi	Ascomycota	Dothideomycetes	Pleosporales	Phaeosphaeriaceae	Wojnowiciella	Wojnowiciella leptocarpi	16
Bofpari2	A6_2	425	5f37b5f9ceac78d23b8278b829ee2c82	Fungi	Basidiomycota	uncl. Basidiomycota	uncl. Basidiomycota	uncl. Basidiomycota	uncl. Basidiomycota	uncl. Basidiomycota	295
Bofpari2	A6_3	425	5f37b5f9ceac78d23b8278b829ee2c82	Fungi	Basidiomycota	uncl. Basidiomycota	uncl. Basidiomycota	uncl. Basidiomycota	uncl. Basidiomycota	uncl. Basidiomycota	183
Bofpari2	A6_1	426	0a92098721c43e2fb1dd5a9b59a50e20	Fungi	Ascomycota	Dothideomycetes	Pleosporales	Phaeosphaeriaceae	uncl. Phaeosphaeriaceae	uncl. Phaeosphaeriaceae	151
Bofpari2	A6_1	427	b46f7f1263aa3d0accc615866bbb82b2	Fungi	Ascomycota	Dothideomycetes	Pleosporales	Phaeosphaeriaceae	uncl. Phaeosphaeriaceae	uncl. Phaeosphaeriaceae	19
Bofpari2	A6_1	428	448af570dc6b0f68c0c8c4d35c7a7c38	Fungi	Ascomycota	uncl. Ascomycota	uncl. Ascomycota	uncl. Ascomycota	uncl. Ascomycota	uncl. Ascomycota	114
Bofpari2	A6_1	429	f0cdd40efcdc1169882f2e4fa4f25ba6	Fungi	Ascomycota	Dothideomycetes	Pleosporales	Phaeosphaeriaceae	Neostagonospora	Neostagonospora elegiae	1716
Bofpari2	A6_3	430	8aaa53bdace1e6e6be8ecda55e310a1b	Fungi	uncl. Fungi	uncl. Fungi	uncl. Fungi	uncl. Fungi	uncl. Fungi	uncl. Fungi	8
Bofpari2	A6_2	430	8aaa53bdace1e6e6be8ecda55e310a1b	Fungi	uncl. Fungi	uncl. Fungi	uncl. Fungi	uncl. Fungi	uncl. Fungi	uncl. Fungi	5
Bofpari2	A6_1	431	b69f849446348b6ac912c110d13d6a03	Fungi	Ascomycota	Dothideomycetes	Pleosporales	uncl. Pleosporales	uncl. Pleosporales	uncl. Pleosporales	101
Bofpari2	A6_1	435	caa9771e53d30fd72e3d6342ee6fd570	Fungi	Ascomycota	Dothideomycetes	Pleosporales	Phaeosphaeriaceae	Paraphoma	uncl. Paraphoma	448
Bofpari2	A6_3	436	8f0082c45ad3f431b9e66eec35253d36	Fungi	uncl. Fungi	uncl. Fungi	uncl. Fungi	uncl. Fungi	uncl. Fungi	uncl. Fungi	3
Bofpari2	A6_1	437	0983cf3b25ef0d4a75c9eb0c1d55b51c	Fungi	uncl. Fungi	uncl. Fungi	uncl. Fungi	uncl. Fungi	uncl. Fungi	uncl. Fungi	33
Bofpari2	A6_1	438	35fa88f5692fc3d9d8be5108911d20db	Fungi	uncl. Fungi	uncl. Fungi	uncl. Fungi	uncl. Fungi	uncl. Fungi	uncl. Fungi	44
Bofpari2	A6_1	439	b20cdd1f3585b3398fc97347eb6ec765	Fungi	uncl. Fungi	uncl. Fungi	uncl. Fungi	uncl. Fungi	uncl. Fungi	uncl. Fungi	53
Bofpari2	A6_1	440	7a63387916a25d626b403a9072a5ccf7	Fungi	Ascomycota	uncl. Ascomycota	uncl. Ascomycota	uncl. Ascomycota	uncl. Ascomycota	uncl. Ascomycota	15
Bofpari2	A6_2	440	e5a49e7060eda6e18ce56e04440b23ae	Fungi	Basidiomycota	Agaricomycetes	uncl. Agaricomycetes	uncl. Agaricomycetes	uncl. Agaricomycetes	uncl. Agaricomycetes	3
Bofpari2	A6_1	441	0cddf64805b1b3ed716daca0454c0269	Fungi	Ascomycota	uncl. Ascomycota	uncl. Ascomycota	uncl. Ascomycota	uncl. Ascomycota	uncl. Ascomycota	100
Bofpari2	A6_2	441	6582490651ec253ba57a991a6e4941ce	Fungi	Basidiomycota	Agaricomycetes	Trechisporales	uncl. Trechisporales	uncl. Trechisporales	uncl. Trechisporales	2
Bofpari2	A6_1	450	6ca5b5535530473377cc92f12f8fc3d7	Fungi	Ascomycota	Dothideomycetes	Pleosporales	Phaeosphaeriaceae	Hydeomyces	Hydeomyces desertipleosporoides	15
Bofpari2	A6_1	451	753f1db37fe3a69f798133a02657d6e7	Fungi	Ascomycota	Dothideomycetes	uncl. Dothideomycetes	uncl. Dothideomycetes	uncl. Dothideomycetes	uncl. Dothideomycetes	13
Bofpari2	A6_1	452	6577b870fca1b30017a0d41b48378d1a	Fungi	Ascomycota	Dothideomycetes	uncl. Dothideomycetes	uncl. Dothideomycetes	uncl. Dothideomycetes	uncl. Dothideomycetes	245
Bofpari2	A6_1	457	d83b3c36c3d188da0d7b5c8fc459808d	Fungi	Ascomycota	Dothideomycetes	Pleosporales	Phaeosphaeriaceae	Chaetosphaeronema	uncl. Chaetosphaeronema	373
Bofpari2	A6_2	457	c9d39b5f01ceda79b49c2ff6794049db	Fungi	Basidiomycota	Agaricomycetes	Geastrales	Geastraceae	Geastrum	uncl. Geastrum	17
Bofpari2	A6_1	458	b9baee61ffbf0d7e32c28d4a340c8562	Fungi	Ascomycota	Dothideomycetes	Pleosporales	Phaeosphaeriaceae	Chaetosphaeronema	uncl. Chaetosphaeronema	403
Bofpari2	A6_1	459	0199620f56a97193ec13386fd96fdc36	Fungi	Ascomycota	Dothideomycetes	Pleosporales	Phaeosphaeriaceae	Chaetosphaeronema	uncl. Chaetosphaeronema	206
Bofpari2	A6_3	460	febd55596cb4f63b81a282c5df83cbb4	Fungi	Basidiomycota	Agaricomycetes	Geastrales	Geastraceae	Geastrum	uncl. Geastrum	12
Bofpari2	A6_2	460	febd55596cb4f63b81a282c5df83cbb4	Fungi	Basidiomycota	Agaricomycetes	Geastrales	Geastraceae	Geastrum	uncl. Geastrum	10
Bofpari2	A6_1	461	b8a6fe3d7e9d99bfe781c2c01f65dd82	Fungi	Ascomycota	Dothideomycetes	Pleosporales	Phaeosphaeriaceae	Chaetosphaeronema	uncl. Chaetosphaeronema	1914
Bofpari2	A6_2	462	7434d847dbeded9073ba5a650b2340bf	Fungi	Basidiomycota	Agaricomycetes	Geastrales	Geastraceae	Geastrum	uncl. Geastrum	4
Bofpari2	A6_1	467	44aa2e82c5ad9d8e2e7d6513dfe65401	Fungi	Ascomycota	Dothideomycetes	Pleosporales	uncl. Pleosporales	uncl. Pleosporales	uncl. Pleosporales	139
Bofpari2	A6_1	468	b31b9b710c02b4eed1fa20929a5ff030	Fungi	Ascomycota	Dothideomycetes	Pleosporales	uncl. Pleosporales	uncl. Pleosporales	uncl. Pleosporales	274
Bofpari2	A6_1	471	84f6177794f91cc351fee40826056086	Fungi	Ascomycota	Dothideomycetes	Pleosporales	uncl. Pleosporales	uncl. Pleosporales	uncl. Pleosporales	40
Bofpari2	A6_1	472	4a77440278e75b2f3939051041f6a1c3	Fungi	Ascomycota	Dothideomycetes	Pleosporales	uncl. Pleosporales	uncl. Pleosporales	uncl. Pleosporales	47
Bofpari2	A6_2	473	65b0bff25784b9638d5ed7b91f15b70e	Fungi	Basidiomycota	Agaricomycetes	uncl. Agaricomycetes	uncl. Agaricomycetes	uncl. Agaricomycetes	uncl. Agaricomycetes	6
Bofpari2	A6_1	474	a333e3d1ae6d04c523b14bd41ca1e938	Fungi	Ascomycota	Dothideomycetes	Pleosporales	uncl. Pleosporales	uncl. Pleosporales	uncl. Pleosporales	18
Bofpari2	A6_2	475	8bfd52fd799fe27090abba9316690a58	Fungi	Basidiomycota	Agaricomycetes	Hymenochaetales	Schizoporaceae	uncl. Schizoporaceae	uncl. Schizoporaceae	5
Bofpari2	A6_1	477	77dffc9511640b3f0638f8474218575e	Fungi	Ascomycota	uncl. Ascomycota	uncl. Ascomycota	uncl. Ascomycota	uncl. Ascomycota	uncl. Ascomycota	20
Bofpari2	A6_1	482	0c26ab52568ce5dfde1df841157a2e10	Fungi	Ascomycota	Dothideomycetes	Pleosporales	uncl. Pleosporales	uncl. Pleosporales	uncl. Pleosporales	50
Bofpari2	A6_1	485	303a8f3af8604a701bffa1df8dba6e1f	Fungi	Ascomycota	Dothideomycetes	Pleosporales	uncl. Pleosporales	uncl. Pleosporales	uncl. Pleosporales	375
Bofpari2	A6_1	486	b64af311cc8ae2252943632c96ac4ba0	Fungi	Ascomycota	Dothideomycetes	Pleosporales	uncl. Pleosporales	uncl. Pleosporales	uncl. Pleosporales	4504
Bofpari2	A6_2	486	fa6c0c35eeb6a2c3f2865f4442c9d732	Fungi	Basidiomycota	Agaricomycetes	uncl. Agaricomycetes	uncl. Agaricomycetes	uncl. Agaricomycetes	uncl. Agaricomycetes	3
Bofpari2	A6_1	487	ec3f99dde8ac37f9c199b81f5712b44f	Fungi	Ascomycota	Dothideomycetes	Pleosporales	uncl. Pleosporales	uncl. Pleosporales	uncl. Pleosporales	66
Bofpari2	A6_1	495	d63df8a180e45dea39b2f55b4e595cc2	Fungi	Ascomycota	Dothideomycetes	Pleosporales	Leptosphaeriaceae	Leptosphaeria	uncl. Leptosphaeria	132
Bofpari2	A6_3	496	47f685ac5f6923d296bf57f22e08ed48	Fungi	Basidiomycota	Agaricomycetes	Polyporales	Fomitopsidaceae	Antrodia	Antrodia lalashana	12
Bofpari2	A6_1	501	40a7efaefecd1f173ed1f7dd68730ad6	Fungi	Ascomycota	Dothideomycetes	Pleosporales	Leptosphaeriaceae	uncl. Leptosphaeriaceae	uncl. Leptosphaeriaceae	41
Bofpari2	A6_1	502	5f53cb5ab12bbad2626f35e60b2ff1b3	Fungi	Ascomycota	Dothideomycetes	Pleosporales	Leptosphaeriaceae	uncl. Leptosphaeriaceae	uncl. Leptosphaeriaceae	163
Bofpari2	A6_3	504	18f363ec7bd4aead9bb98d387fba6f24	Fungi	Basidiomycota	Agaricomycetes	Polyporales	uncl. Polyporales	uncl. Polyporales	uncl. Polyporales	52
Bofpari2	A6_1	504	98775ee6da38244e6fc48d5dcd3b9a5c	Fungi	Ascomycota	Dothideomycetes	Pleosporales	uncl. Pleosporales	uncl. Pleosporales	uncl. Pleosporales	9
Bofpari2	A6_3	508	65fa16567a4d1aed10e6bce3b8d3a8b8	Fungi	Basidiomycota	Agaricomycetes	Polyporales	uncl. Polyporales	uncl. Polyporales	uncl. Polyporales	10
Bofpari2	A6_1	515	af4ee15b9c87d3f1d319527b815b41a5	Fungi	Ascomycota	Dothideomycetes	Pleosporales	Didymellaceae	uncl. Didymellaceae	uncl. Didymellaceae	253
Bofpari2	A6_1	516	b5cf75518066280d1ada8b4450de526f	Fungi	Ascomycota	Dothideomycetes	Pleosporales	Didymellaceae	Didymella	uncl. Didymella	127
Bofpari2	A6_1	520	b938a53af887f576e12cbd1aa683396e	Fungi	Ascomycota	Dothideomycetes	Pleosporales	Didymellaceae	uncl. Didymellaceae	uncl. Didymellaceae	19
Bofpari2	A6_1	521	95f22b730e4b11e943c8d0392c16ca5b	Fungi	Ascomycota	Dothideomycetes	Pleosporales	Didymellaceae	uncl. Didymellaceae	uncl. Didymellaceae	244
Bofpari2	A6_1	525	026c3ae0f81143911054b8eba4577407	Fungi	Ascomycota	Dothideomycetes	Pleosporales	uncl. Pleosporales	uncl. Pleosporales	uncl. Pleosporales	37
Bofpari2	A6_1	526	8133baeb9fbd5b8105d7844b920dd6f6	Fungi	Ascomycota	Dothideomycetes	Pleosporales	Didymellaceae	uncl. Didymellaceae	uncl. Didymellaceae	264
Bofpari2	A6_1	528	d3fca852227c4eca3f699f68ce1f7b71	Fungi	Ascomycota	Dothideomycetes	Pleosporales	Didymellaceae	uncl. Didymellaceae	uncl. Didymellaceae	152
Bofpari2	A6_1	532	e0fe27c40eb974bb570bd92f412fdd8c	Fungi	uncl. Fungi	uncl. Fungi	uncl. Fungi	uncl. Fungi	uncl. Fungi	uncl. Fungi	499
Bofpari2	A6_1	533	8781700b575e3705219427b310e95194	Fungi	Ascomycota	Dothideomycetes	uncl. Dothideomycetes	uncl. Dothideomycetes	uncl. Dothideomycetes	uncl. Dothideomycetes	123
Bofpari2	A6_1	535	43991946564428e8ea29bd025db8223b	Fungi	Ascomycota	Dothideomycetes	Pleosporales	Pleosporaceae	Comoclathris	uncl. Comoclathris	29
Bofpari2	A6_1	541	9117e1463e425120ffd87b841b5d5238	Fungi	Ascomycota	Dothideomycetes	Pleosporales	Pleosporaceae	uncl. Pleosporaceae	uncl. Pleosporaceae	64
Bofpari2	A6_1	544	e2cb794802762701488c3f205ccb3af8	Fungi	Ascomycota	Dothideomycetes	Pleosporales	Pleosporaceae	Alternaria	uncl. Alternaria	36
Bofpari2	A6_1	551	9539011cc7a011eb0262b26bff594a86	Fungi	Ascomycota	Dothideomycetes	Pleosporales	Pleosporaceae	uncl. Pleosporaceae	uncl. Pleosporaceae	30
Bofpari2	A6_2	555	dc6d1f64dd2512d997e025de9a061a18	Fungi	Basidiomycota	Agaricomycetes	Agaricales	Agaricales fam Incertae sedis	Uncobasidium	uncl. Uncobasidium	1
Bofpari2	A6_1	557	531ed0961b472197e5dac7019a85be12	Fungi	Ascomycota	Dothideomycetes	Pleosporales	Pleosporaceae	uncl. Pleosporaceae	uncl. Pleosporaceae	93
Bofpari2	A6_1	559	39a6448562105cd7e2d73bd38256af5f	Fungi	Ascomycota	Dothideomycetes	Pleosporales	Amniculicolaceae	Murispora	uncl. Murispora	10
Bofpari2	A6_1	564	dd2d14884b35ac7e4b4e250336c109ee	Fungi	Ascomycota	Dothideomycetes	Pleosporales	uncl. Pleosporales	uncl. Pleosporales	uncl. Pleosporales	87
Bofpari2	A6_1	565	9a46734bad875f74442f6b0366aea372	Fungi	Ascomycota	Dothideomycetes	Pleosporales	uncl. Pleosporales	uncl. Pleosporales	uncl. Pleosporales	73
Bofpari2	A6_1	566	2a7b8c9ca7dd3ca3e6d2fa5524f08fdf	Fungi	Ascomycota	uncl. Ascomycota	uncl. Ascomycota	uncl. Ascomycota	uncl. Ascomycota	uncl. Ascomycota	117
Bofpari2	A6_1	571	8ba344ef552e8cca4d5a605b3aff9b33	Fungi	Ascomycota	Dothideomycetes	Pleosporales	Sporormiaceae	uncl. Sporormiaceae	uncl. Sporormiaceae	209
Bofpari2	A6_1	572	de9f43534f3b984bd6530c7da1e90908	Fungi	Ascomycota	Dothideomycetes	Pleosporales	uncl. Pleosporales	uncl. Pleosporales	uncl. Pleosporales	775
Bofpari2	A6_3	581	6d123b4ca45b8c1089a5b68e49fb95ef	Fungi	Basidiomycota	Agaricomycetes	Agaricales	Lycoperdaceae	uncl. Lycoperdaceae	uncl. Lycoperdaceae	8
Bofpari2	A6_1	582	31a27fb4ee2a96060104a0eb0af667fd	Fungi	Ascomycota	Dothideomycetes	Pleosporales	Sporormiaceae	Preussia	Preussia fleischhakii	97
Bofpari2	A6_1	586	7b5a9162dd4caa4a2dc4fda8c30e5c0a	Fungi	Ascomycota	Dothideomycetes	Pleosporales	Sporormiaceae	uncl. Sporormiaceae	uncl. Sporormiaceae	137
Bofpari2	A6_3	590	ba1b0d2dd83f9f7836ccaee8ee660ccc	Fungi	Basidiomycota	Agaricomycetes	Agaricales	uncl. Agaricales	uncl. Agaricales	uncl. Agaricales	636
Bofpari2	A6_2	590	ba1b0d2dd83f9f7836ccaee8ee660ccc	Fungi	Basidiomycota	Agaricomycetes	Agaricales	uncl. Agaricales	uncl. Agaricales	uncl. Agaricales	267
Bofpari2	A6_1	593	3d10af4ead579280cef3aba3859deaae	Fungi	uncl. Fungi	uncl. Fungi	uncl. Fungi	uncl. Fungi	uncl. Fungi	uncl. Fungi	17
Bofpari2	A6_2	599	cfd4eaf2e97200800f558624d550ae34	Fungi	Basidiomycota	Tremellomycetes	Holtermanniales	Holtermanniales fam Incertae sedis	Holtermanniella	uncl. Holtermanniella	463
Bofpari2	A6_3	599	cfd4eaf2e97200800f558624d550ae34	Fungi	Basidiomycota	Tremellomycetes	Holtermanniales	Holtermanniales fam Incertae sedis	Holtermanniella	uncl. Holtermanniella	357
Bofpari2	A6_1	601	8c35c05cea2a3dcfd037697a08ddbaa6	Fungi	Ascomycota	Dothideomycetes	Pleosporales	Sporormiaceae	uncl. Sporormiaceae	uncl. Sporormiaceae	70
Bofpari2	A6_3	601	fd175812eef709c84a67fdbe1e94b1df	Fungi	Basidiomycota	Tremellomycetes	Cystofilobasidiales	Mrakiaceae	Xanthophyllomyces	Xanthophyllomyces dendrorhous	4
Bofpari2	A6_3	602	9b1d8edeb535ff6546b1facefed8efa9	Fungi	Basidiomycota	Malasseziomycetes	Malasseziales	uncl. Malasseziales	uncl. Malasseziales	uncl. Malasseziales	9
Bofpari2	A6_2	604	8ae7f203aaff13bc522eb0f4edb976fd	Fungi	Basidiomycota	Malasseziomycetes	Malasseziales	Malasseziaceae	Malassezia	Malassezia dermatis	6
Bofpari2	A6_1	605	90e58a3713ea1e9382fdcecee0bc0fb8	Fungi	Ascomycota	Dothideomycetes	Pleosporales	Sporormiaceae	uncl. Sporormiaceae	uncl. Sporormiaceae	77
Bofpari2	A6_3	605	07d8690729e905c634018e8515350a0c	Fungi	Basidiomycota	Malasseziomycetes	Malasseziales	Malasseziaceae	Malassezia	Malassezia furfur	8
Bofpari2	A6_1	607	7bc691c02ad02f7bcf418b73b9a939e6	Fungi	Ascomycota	Dothideomycetes	Pleosporales	Sporormiaceae	uncl. Sporormiaceae	uncl. Sporormiaceae	17
Bofpari2	A6_1	608	92210df5a53bcea0bafb127088660a04	Fungi	Ascomycota	Dothideomycetes	Pleosporales	Sporormiaceae	Preussia	uncl. Preussia	184
Bofpari2	A6_2	609	4b110e955829d98adf1b5fd60daf24ed	Fungi	Basidiomycota	Malasseziomycetes	Malasseziales	Malasseziaceae	Malassezia	Malassezia restricta	45
Bofpari2	A6_1	609	7f769a5d21e217dfc336816c17c9807f	Fungi	Ascomycota	Dothideomycetes	Pleosporales	Sporormiaceae	uncl. Sporormiaceae	uncl. Sporormiaceae	37
Bofpari2	A6_1	610	5ca853d4539d499d6a2091fc60cb673f	Fungi	Ascomycota	Dothideomycetes	Pleosporales	Sporormiaceae	uncl. Sporormiaceae	uncl. Sporormiaceae	314
Bofpari2	A6_3	611	5f2130438ad6c608335d3e6879478f9d	Fungi	Basidiomycota	Malasseziomycetes	Malasseziales	Malasseziaceae	Malassezia	Malassezia restricta	18
Bofpari2	A6_1	612	418ee5fdb97f65edfe95b871d043b6b7	Fungi	Ascomycota	Dothideomycetes	Pleosporales	Sporormiaceae	uncl. Sporormiaceae	uncl. Sporormiaceae	489
Bofpari2	A6_1	613	1c0d7b102c0f4c1167abd821f49bcdd1	Fungi	Ascomycota	Dothideomycetes	Pleosporales	Sporormiaceae	uncl. Sporormiaceae	uncl. Sporormiaceae	88
Bofpari2	A6_1	614	1cae77fdb17a218ecc431da6bfb13035	Fungi	Ascomycota	Dothideomycetes	Pleosporales	uncl. Pleosporales	uncl. Pleosporales	uncl. Pleosporales	732
Bofpari2	A6_3	614	5254081ce67886e8fb38a89de18829b1	Fungi	Basidiomycota	Malasseziomycetes	Malasseziales	Malasseziaceae	Malassezia	Malassezia globosa	112
Bofpari2	A6_1	620	0520323de3b830aee407dea2855c9ed8	Fungi	Ascomycota	uncl. Ascomycota	uncl. Ascomycota	uncl. Ascomycota	uncl. Ascomycota	uncl. Ascomycota	34
Bofpari2	A6_1	621	fba97dd59264c736d244344d8b2e8528	Fungi	Ascomycota	Dothideomycetes	Pleosporales	uncl. Pleosporales	uncl. Pleosporales	uncl. Pleosporales	19
Bofpari2	A6_1	623	ae8e176a35835fc4a7b16be9d285581b	Fungi	Ascomycota	Dothideomycetes	Pleosporales	Lophiostomataceae	uncl. Lophiostomataceae	uncl. Lophiostomataceae	6
Bofpari2	A6_1	624	fa9415484611c962ae73f5cd3278f55f	Fungi	Ascomycota	Dothideomycetes	Pleosporales	Lophiostomataceae	uncl. Lophiostomataceae	uncl. Lophiostomataceae	41
Bofpari2	A6_3	625	7d0cf72af741b0f884181aa73598eeae	Fungi	Basidiomycota	Malasseziomycetes	Malasseziales	Malasseziaceae	Malassezia	Malassezia globosa	61
Bofpari2	A6_1	626	7900004b6c61a5f6477be3d5e5473f57	Fungi	Ascomycota	Dothideomycetes	Pleosporales	uncl. Pleosporales	uncl. Pleosporales	uncl. Pleosporales	8
Bofpari2	A6_1	627	1b50828c759aa9f843db0ab9ec059dee	Fungi	Ascomycota	Dothideomycetes	Pleosporales	Melanommataceae	uncl. Melanommataceae	uncl. Melanommataceae	28
Bofpari2	A6_1	628	314fe95ecc62463b362b22dd330173a8	Fungi	Ascomycota	Dothideomycetes	Pleosporales	Melanommataceae	uncl. Melanommataceae	uncl. Melanommataceae	77
Bofpari2	A6_3	629	9dbc069406ef6c9ea8f1e5178261c48e	Fungi	Basidiomycota	Malasseziomycetes	Malasseziales	Malasseziaceae	Malassezia	Malassezia globosa	43
Bofpari2	A6_1	629	fe594f7aa01b893c79c39fb5f089d251	Fungi	Ascomycota	Dothideomycetes	Pleosporales	Melanommataceae	uncl. Melanommataceae	uncl. Melanommataceae	42
Bofpari2	A6_1	630	0b61ecb24ddd58ee8335e517e75a8aa0	Fungi	Ascomycota	Dothideomycetes	Pleosporales	Melanommataceae	uncl. Melanommataceae	uncl. Melanommataceae	300
Bofpari2	A6_3	630	31cfab09880ddf0cf9cafb0e419e1573	Fungi	Basidiomycota	Malasseziomycetes	Malasseziales	Malasseziaceae	Malassezia	Malassezia globosa	46
Bofpari2	A6_3	631	fa5cf1e91b288adf78dce68ae9d8e05c	Fungi	Basidiomycota	Malasseziomycetes	Malasseziales	Malasseziaceae	Malassezia	Malassezia globosa	80
Bofpari2	A6_1	631	2086ee636e28275db0fd947b0c6750ce	Fungi	Ascomycota	Dothideomycetes	Pleosporales	Melanommataceae	uncl. Melanommataceae	uncl. Melanommataceae	32
Bofpari2	A6_1	632	8a005358f4eb52267585536165ebc291	Fungi	Ascomycota	Dothideomycetes	Pleosporales	Melanommataceae	uncl. Melanommataceae	uncl. Melanommataceae	932
Bofpari2	A6_3	632	a001f45e47ce33d9ad9c6f46217d1898	Fungi	Basidiomycota	Malasseziomycetes	Malasseziales	Malasseziaceae	Malassezia	Malassezia globosa	46
Bofpari2	A6_1	633	e9dd2722089599b1a7b0e8ae493e7b23	Fungi	Ascomycota	Dothideomycetes	Pleosporales	Melanommataceae	uncl. Melanommataceae	uncl. Melanommataceae	1870
Bofpari2	A6_2	633	f82d129de621d71220f36ee6de342fe5	Fungi	Basidiomycota	Malasseziomycetes	Malasseziales	Malasseziaceae	Malassezia	Malassezia globosa	13
Bofpari2	A6_1	635	3a6a02ddfceff658161509640019a0fd	Fungi	Ascomycota	Dothideomycetes	Pleosporales	uncl. Pleosporales	uncl. Pleosporales	uncl. Pleosporales	364
Bofpari2	A6_1	636	0a0a0308c7f77b7b6b1005ba9e1ef2e9	Fungi	Ascomycota	Dothideomycetes	Pleosporales	uncl. Pleosporales	uncl. Pleosporales	uncl. Pleosporales	80
Bofpari2	A6_2	636	1cb0a9598dff1b7cdbfa1db069b60584	Fungi	Basidiomycota	Malasseziomycetes	Malasseziales	Malasseziaceae	Malassezia	Malassezia globosa	12
Bofpari2	A6_1	637	39e0792d5e867f0d23b03733df08576f	Fungi	Ascomycota	Dothideomycetes	Pleosporales	Melanommataceae	Pleotrichocladium	Pleotrichocladium opacum	6
Bofpari2	A6_2	638	241eb0db06f35db7c7bcb8d2a5b5d0a9	Fungi	Basidiomycota	Malasseziomycetes	Malasseziales	Malasseziaceae	Malassezia	Malassezia globosa	84
Bofpari2	A6_3	641	4bf9aca4ddcb2b7d4802b18c1d670d58	Fungi	Basidiomycota	Agaricomycetes	Cantharellales	Ceratobasidiaceae	uncl. Ceratobasidiaceae	uncl. Ceratobasidiaceae	180
Bofpari2	A6_2	641	4bf9aca4ddcb2b7d4802b18c1d670d58	Fungi	Basidiomycota	Agaricomycetes	Cantharellales	Ceratobasidiaceae	uncl. Ceratobasidiaceae	uncl. Ceratobasidiaceae	68
Bofpari2	A6_3	642	27097f2eba111402a92e08349888d502	Fungi	Basidiomycota	Agaricomycetes	Cantharellales	Ceratobasidiaceae	uncl. Ceratobasidiaceae	uncl. Ceratobasidiaceae	211
Bofpari2	A6_2	642	27097f2eba111402a92e08349888d502	Fungi	Basidiomycota	Agaricomycetes	Cantharellales	Ceratobasidiaceae	uncl. Ceratobasidiaceae	uncl. Ceratobasidiaceae	70
Bofpari2	A6_2	644	ac6c1961c62349024ec87afc970df408	Fungi	Basidiomycota	Agaricomycetes	Cantharellales	Ceratobasidiaceae	uncl. Ceratobasidiaceae	uncl. Ceratobasidiaceae	5
Bofpari2	A6_1	645	36b62fa4510b96c9053f08cb0961bcf5	Fungi	Ascomycota	Dothideomycetes	Pleosporales	uncl. Pleosporales	uncl. Pleosporales	uncl. Pleosporales	8
Bofpari2	A6_1	648	5bcd4e1a0010f1570a98332b97600cdd	Fungi	Ascomycota	Dothideomycetes	Pleosporales	Periconiaceae	Periconia	uncl. Periconia	14
Bofpari2	A6_1	654	9f70de37fe2ab3b1274efaa575156568	Fungi	Ascomycota	Dothideomycetes	Pleosporales	uncl. Pleosporales	uncl. Pleosporales	uncl. Pleosporales	27
Bofpari2	A6_1	656	0dd13428894a6b89071e1328706dd275	Fungi	Ascomycota	Dothideomycetes	Pleosporales	Didymosphaeriaceae	uncl. Didymosphaeriaceae	uncl. Didymosphaeriaceae	34
Bofpari2	A6_1	664	651b2e9674c32dfbafae702704cc7d1c	Fungi	Ascomycota	Dothideomycetes	Pleosporales	Lentitheciaceae	Pleurophoma	uncl. Pleurophoma	214
Bofpari2	A6_1	666	6e4eb3f5b8745329ba0c71a77edc2e22	Fungi	Ascomycota	Dothideomycetes	Pleosporales	Lentitheciaceae	Darksidea	uncl. Darksidea	42
Bofpari2	A6_1	667	8b743e5cfa75643061a2926a1ef14997	Fungi	Ascomycota	Orbiliomycetes	Orbiliales	Orbiliaceae	Orbilia	uncl. Orbilia	30
Bofpari2	A6_2	667	e397b67ebad74edd829a5874220b9cbd	Fungi	Basidiomycota	Tremellomycetes	Cystofilobasidiales	Mrakiaceae	Tausonia	Tausonia pullulans	10
Bofpari2	A6_1	668	8ef9d22ec84f0044bc3c5d568d422553	Fungi	Ascomycota	Orbiliomycetes	Orbiliales	Orbiliaceae	Orbilia	uncl. Orbilia	17
Bofpari2	A6_3	672	99dd94ae6c34358498a8136ce4081b27	Fungi	Basidiomycota	Tremellomycetes	Cystofilobasidiales	Mrakiaceae	Tausonia	Tausonia pullulans	5
Bofpari2	A6_3	675	d4eb7293a86ed66db50d4180fab16298	Fungi	Basidiomycota	Tremellomycetes	Filobasidiales	Filobasidiaceae	Heterocephalacria	uncl. Heterocephalacria	3
Bofpari2	A6_1	680	3ba2735f63444ce94c449bd89dc7f810	Fungi	Ascomycota	uncl. Ascomycota	uncl. Ascomycota	uncl. Ascomycota	uncl. Ascomycota	uncl. Ascomycota	66
Bofpari2	A6_1	681	09c9c733119f7780570595ec50aa4588	Fungi	Ascomycota	uncl. Ascomycota	uncl. Ascomycota	uncl. Ascomycota	uncl. Ascomycota	uncl. Ascomycota	47
Bofpari2	A6_1	682	703bc6a1ee67d57a98450abc410f6676	Fungi	Ascomycota	Leotiomycetes	Helotiales	uncl. Helotiales	uncl. Helotiales	uncl. Helotiales	73
Bofpari2	A6_3	682	97d57c4ac6dc2184defcefbf6c520dbb	Fungi	Basidiomycota	Tremellomycetes	Tremellales	Tremellaceae	Cryptococcus	uncl. Cryptococcus	5
Bofpari2	A6_1	685	58300f726c80960a54f61d91feb7f1c8	Fungi	Ascomycota	uncl. Ascomycota	uncl. Ascomycota	uncl. Ascomycota	uncl. Ascomycota	uncl. Ascomycota	174
Bofpari2	A6_1	687	99dd0a6598e8d3420cfbe75514106856	Fungi	Ascomycota	Leotiomycetes	Helotiales	uncl. Helotiales	uncl. Helotiales	uncl. Helotiales	187
Bofpari2	A6_2	688	d7f85649de3bb33035571e87c37c7992	Fungi	Basidiomycota	Tremellomycetes	Filobasidiales	Piskurozymaceae	Solicoccozyma	uncl. Solicoccozyma	94
Bofpari2	A6_3	688	d7f85649de3bb33035571e87c37c7992	Fungi	Basidiomycota	Tremellomycetes	Filobasidiales	Piskurozymaceae	Solicoccozyma	uncl. Solicoccozyma	91
Bofpari2	A6_3	691	90d830bd03087883cee86effff1a59d3	Fungi	Basidiomycota	Tremellomycetes	Filobasidiales	Piskurozymaceae	Solicoccozyma	Solicoccozyma aeria	66
Bofpari2	A6_2	691	90d830bd03087883cee86effff1a59d3	Fungi	Basidiomycota	Tremellomycetes	Filobasidiales	Piskurozymaceae	Solicoccozyma	Solicoccozyma aeria	61
Bofpari2	A6_2	693	5e592c0cfaf95b6df2103bfe2c670134	Fungi	Basidiomycota	Tremellomycetes	Filobasidiales	Filobasidiaceae	Filobasidium	uncl. Filobasidium	2
Bofpari2	A6_3	696	5ce876e2f436780715fd49df8d1df303	Fungi	Basidiomycota	Tremellomycetes	Filobasidiales	Filobasidiaceae	Filobasidium	uncl. Filobasidium	4
Bofpari2	A6_3	698	af30a5cd60cdad6ab30ebf824bfb634f	Fungi	Basidiomycota	Tremellomycetes	Filobasidiales	uncl. Filobasidiales	uncl. Filobasidiales	uncl. Filobasidiales	16
Bofpari2	A6_2	698	af30a5cd60cdad6ab30ebf824bfb634f	Fungi	Basidiomycota	Tremellomycetes	Filobasidiales	uncl. Filobasidiales	uncl. Filobasidiales	uncl. Filobasidiales	4
Bofpari2	A6_3	701	ba2e4524e404d77a3ae8f67a8610d860	Fungi	Basidiomycota	Tremellomycetes	Filobasidiales	Filobasidiaceae	Naganishia	uncl. Naganishia	138
Bofpari2	A6_1	701	3f02611136b32fb95b045c2076880b22	Fungi	Ascomycota	Dothideomycetes	Venturiales	Sympoventuriaceae	Ochroconis	uncl. Ochroconis	74
Bofpari2	A6_2	701	ba2e4524e404d77a3ae8f67a8610d860	Fungi	Basidiomycota	Tremellomycetes	Filobasidiales	Filobasidiaceae	Naganishia	uncl. Naganishia	40
Bofpari2	A6_3	705	b82c367d16abba01b3d335a7c719f361	Fungi	Basidiomycota	Tremellomycetes	Filobasidiales	Filobasidiaceae	Naganishia	Naganishia adeliensis	1
Bofpari2	A6_2	706	93591df0f1c7d6b67b2e2fc85ff50703	Fungi	Basidiomycota	Tremellomycetes	Filobasidiales	Filobasidiaceae	Naganishia	Naganishia albida	8
Bofpari2	A6_3	706	93591df0f1c7d6b67b2e2fc85ff50703	Fungi	Basidiomycota	Tremellomycetes	Filobasidiales	Filobasidiaceae	Naganishia	Naganishia albida	6
Bofpari2	A6_2	708	9b92d5182a4abd9954fe79f170c82f6a	Fungi	Basidiomycota	Tremellomycetes	Filobasidiales	Filobasidiaceae	Naganishia	uncl. Naganishia	89
Bofpari2	A6_3	708	9b92d5182a4abd9954fe79f170c82f6a	Fungi	Basidiomycota	Tremellomycetes	Filobasidiales	Filobasidiaceae	Naganishia	uncl. Naganishia	64
Bofpari2	A6_2	710	979b9be265d278c894a94da65c9da821	Fungi	Basidiomycota	Tremellomycetes	Filobasidiales	Filobasidiaceae	Naganishia	uncl. Naganishia	2
Bofpari2	A6_3	711	3ad50b7cb472f17e4cd138e0b371dfda	Fungi	Basidiomycota	Tremellomycetes	Filobasidiales	Filobasidiaceae	Naganishia	uncl. Naganishia	4
Bofpari2	A6_2	715	3882914f6ff083c9b593071c3e96ff30	Fungi	Basidiomycota	Tremellomycetes	Filobasidiales	Filobasidiaceae	Naganishia	uncl. Naganishia	10
Bofpari2	A6_2	716	982f465bcbb8196f2ccbfd46a51a129b	Fungi	Basidiomycota	Tremellomycetes	Filobasidiales	Filobasidiaceae	Naganishia	uncl. Naganishia	39
Bofpari2	A6_3	716	982f465bcbb8196f2ccbfd46a51a129b	Fungi	Basidiomycota	Tremellomycetes	Filobasidiales	Filobasidiaceae	Naganishia	uncl. Naganishia	21
Bofpari2	A6_1	718	28e742e3c7e179d87bd0abef939ea60c	Fungi	Ascomycota	Dothideomycetes	Venturiales	Sympoventuriaceae	uncl. Sympoventuriaceae	uncl. Sympoventuriaceae	30
Bofpari2	A6_3	718	f68e4b99790fed994eb1b5b5a43e6d6a	Fungi	Basidiomycota	Tremellomycetes	Filobasidiales	Filobasidiaceae	Naganishia	Naganishia bhutanensis	26
Bofpari2	A6_2	718	f68e4b99790fed994eb1b5b5a43e6d6a	Fungi	Basidiomycota	Tremellomycetes	Filobasidiales	Filobasidiaceae	Naganishia	Naganishia bhutanensis	9
Bofpari2	A6_1	719	8dffca97dfadf1ffb24feac79ce8835c	Fungi	Ascomycota	Dothideomycetes	Venturiales	uncl. Venturiales	uncl. Venturiales	uncl. Venturiales	38
Bofpari2	A6_1	720	dd6c43bffadc8a6371f723de1754f62d	Fungi	Ascomycota	Dothideomycetes	Venturiales	Sympoventuriaceae	uncl. Sympoventuriaceae	uncl. Sympoventuriaceae	454
Bofpari2	A6_3	720	8dce2a1316bb0aaa9ccc9d1c730c6d4d	Fungi	Basidiomycota	Tremellomycetes	Filobasidiales	Filobasidiaceae	Naganishia	uncl. Naganishia	59
Bofpari2	A6_2	720	8dce2a1316bb0aaa9ccc9d1c730c6d4d	Fungi	Basidiomycota	Tremellomycetes	Filobasidiales	Filobasidiaceae	Naganishia	uncl. Naganishia	35
Bofpari2	A6_2	721	479e85b589f2f3c06497580d61cba666	Fungi	Basidiomycota	Tremellomycetes	Filobasidiales	Filobasidiaceae	Naganishia	uncl. Naganishia	25
Bofpari2	A6_3	721	479e85b589f2f3c06497580d61cba666	Fungi	Basidiomycota	Tremellomycetes	Filobasidiales	Filobasidiaceae	Naganishia	uncl. Naganishia	7
Bofpari2	A6_2	722	38c9cd08da73676eaed67e8bb3a5b2b2	Fungi	Basidiomycota	Tremellomycetes	Filobasidiales	Filobasidiaceae	Naganishia	uncl. Naganishia	33
Bofpari2	A6_3	722	38c9cd08da73676eaed67e8bb3a5b2b2	Fungi	Basidiomycota	Tremellomycetes	Filobasidiales	Filobasidiaceae	Naganishia	uncl. Naganishia	29
Bofpari2	A6_1	723	4df0c906dbdfd6fbb21fd45ee94c16f9	Fungi	Ascomycota	Dothideomycetes	Venturiales	Sympoventuriaceae	uncl. Sympoventuriaceae	uncl. Sympoventuriaceae	27
Bofpari2	A6_2	724	fdec683ddd90ad154d679c0de19d03f0	Fungi	Basidiomycota	Tremellomycetes	Filobasidiales	Filobasidiaceae	Naganishia	uncl. Naganishia	13
Bofpari2	A6_3	725	0a7eca6963f154329f8dba371fc843ca	Fungi	Basidiomycota	Tremellomycetes	Filobasidiales	Filobasidiaceae	Naganishia	uncl. Naganishia	11
Bofpari2	A6_2	726	82f5dc71999f6a2b95d6260d3f1be737	Fungi	Basidiomycota	Tremellomycetes	uncl. Tremellomycetes	uncl. Tremellomycetes	uncl. Tremellomycetes	uncl. Tremellomycetes	43
Bofpari2	A6_2	727	8fd4c8ea58b063a7537f3a1b4d13d59d	Fungi	Basidiomycota	Tremellomycetes	Filobasidiales	Filobasidiaceae	Naganishia	uncl. Naganishia	165
Bofpari2	A6_3	727	8fd4c8ea58b063a7537f3a1b4d13d59d	Fungi	Basidiomycota	Tremellomycetes	Filobasidiales	Filobasidiaceae	Naganishia	uncl. Naganishia	81
Bofpari2	A6_1	727	49246464e8d7f5bfe8e7390d004c2877	Fungi	Ascomycota	Dothideomycetes	Venturiales	Sympoventuriaceae	uncl. Sympoventuriaceae	uncl. Sympoventuriaceae	17
Bofpari2	A6_2	728	735e9ec74f0e8a572885b921b8a9834d	Fungi	Basidiomycota	Tremellomycetes	Filobasidiales	Filobasidiaceae	Naganishia	uncl. Naganishia	460
Bofpari2	A6_3	728	735e9ec74f0e8a572885b921b8a9834d	Fungi	Basidiomycota	Tremellomycetes	Filobasidiales	Filobasidiaceae	Naganishia	uncl. Naganishia	245
Bofpari2	A6_2	729	e80d2afdf5f56ac0e7fd3399ddbf57c9	Fungi	Basidiomycota	Tremellomycetes	Filobasidiales	Filobasidiaceae	Naganishia	uncl. Naganishia	443
Bofpari2	A6_3	729	e80d2afdf5f56ac0e7fd3399ddbf57c9	Fungi	Basidiomycota	Tremellomycetes	Filobasidiales	Filobasidiaceae	Naganishia	uncl. Naganishia	267
Bofpari2	A6_1	730	32beac9913388aa4121555c65e58de73	Fungi	Ascomycota	Dothideomycetes	uncl. Dothideomycetes	uncl. Dothideomycetes	uncl. Dothideomycetes	uncl. Dothideomycetes	6
Bofpari2	A6_1	731	3615dcb01dfbe29717a7ab6cb0e20824	Fungi	Ascomycota	Dothideomycetes	Venturiales	Venturiaceae	Venturia	uncl. Venturia	312
Bofpari2	A6_3	733	240ee5545c862f1610c357bd1b9ae78e	Fungi	Basidiomycota	Tremellomycetes	Tremellales	Bulleribasidiaceae	Dioszegia	uncl. Dioszegia	5
Bofpari2	A6_1	734	440d996cf93d2b8fc8c1020d6d68c72b	Fungi	Ascomycota	Dothideomycetes	Venturiales	uncl. Venturiales	uncl. Venturiales	uncl. Venturiales	328
Bofpari2	A6_1	735	fba7604b612d8cfc3953f4cecac5637a	Fungi	Ascomycota	Dothideomycetes	Venturiales	uncl. Venturiales	uncl. Venturiales	uncl. Venturiales	484
Bofpari2	A6_1	736	c58aff9933e224f97a44fa6fbe08504d	Fungi	Ascomycota	Dothideomycetes	Venturiales	uncl. Venturiales	uncl. Venturiales	uncl. Venturiales	669
Bofpari2	A6_1	737	bc60fa82f22e4f9f7b604bc4c7a51361	Fungi	Ascomycota	Dothideomycetes	Venturiales	uncl. Venturiales	uncl. Venturiales	uncl. Venturiales	223
Bofpari2	A6_1	738	6001ec11dab6708ad1ac9ad26402385b	Fungi	Ascomycota	Dothideomycetes	Venturiales	uncl. Venturiales	uncl. Venturiales	uncl. Venturiales	1666
Bofpari2	A6_1	740	e1ef79881f0d9d1c8cc0a22e45572d0a	Fungi	Ascomycota	Dothideomycetes	Venturiales	Venturiaceae	uncl. Venturiaceae	uncl. Venturiaceae	113
Bofpari2	A6_1	741	a915b04dab6a7c488c8967453e3064d8	Fungi	Ascomycota	Dothideomycetes	Venturiales	uncl. Venturiales	uncl. Venturiales	uncl. Venturiales	2079
Bofpari2	A6_2	741	9f0a1a3f693751e2008dec0ceb7ee640	Fungi	Basidiomycota	Tremellomycetes	Tremellales	Bulleribasidiaceae	Dioszegia	uncl. Dioszegia	3
Bofpari2	A6_3	741	9f0a1a3f693751e2008dec0ceb7ee640	Fungi	Basidiomycota	Tremellomycetes	Tremellales	Bulleribasidiaceae	Dioszegia	uncl. Dioszegia	3
Bofpari2	A6_1	742	8204727e19484807720864c73d4d35b4	Fungi	Ascomycota	Dothideomycetes	Venturiales	Sympoventuriaceae	Fusicladium	Fusicladium fagi	34
Bofpari2	A6_2	742	18ab6c8b2f7897c1a54c281f646c50a5	Fungi	Basidiomycota	Tremellomycetes	Tremellales	Bulleribasidiaceae	Dioszegia	uncl. Dioszegia	4
Bofpari2	A6_1	743	ac3b693c8f55b4fde5dd5964bbdf4c40	Fungi	Ascomycota	Dothideomycetes	Venturiales	Venturiaceae	uncl. Venturiaceae	uncl. Venturiaceae	861
Bofpari2	A6_1	745	603a10dba915d290fa781b6bba2d00eb	Fungi	Ascomycota	Lecanoromycetes	uncl. Lecanoromycetes	uncl. Lecanoromycetes	uncl. Lecanoromycetes	uncl. Lecanoromycetes	6
Bofpari2	A6_1	750	670e27f15cb902dcecd4ee8f58ffd176	Fungi	uncl. Fungi	uncl. Fungi	uncl. Fungi	uncl. Fungi	uncl. Fungi	uncl. Fungi	12
Bofpari2	A6_1	755	0ef44ac96882ba6b08fde6e59b3a86fb	Fungi	Ascomycota	uncl. Ascomycota	uncl. Ascomycota	uncl. Ascomycota	uncl. Ascomycota	uncl. Ascomycota	65
Bofpari2	A6_3	755	7206231c749f153920423bdb20ae6dbe	Fungi	uncl. Fungi	uncl. Fungi	uncl. Fungi	uncl. Fungi	uncl. Fungi	uncl. Fungi	11
Bofpari2	A6_1	757	f5c0cf1ceb9398c8ad306e6abf9e822f	Fungi	Ascomycota	uncl. Ascomycota	uncl. Ascomycota	uncl. Ascomycota	uncl. Ascomycota	uncl. Ascomycota	4
Bofpari2	A6_1	759	5a1f6d8d7b4f6e978421e113c20f1908	Fungi	uncl. Fungi	uncl. Fungi	uncl. Fungi	uncl. Fungi	uncl. Fungi	uncl. Fungi	22
Bofpari2	A6_1	760	021d75210e997dc086affe5e687cba7a	Fungi	Ascomycota	Eurotiomycetes	Chaetothyriales	Herpotrichiellaceae	uncl. Herpotrichiellaceae	uncl. Herpotrichiellaceae	15
Bofpari2	A6_1	761	d74fb9ec6ab08ec4b531180091374106	Fungi	uncl. Fungi	uncl. Fungi	uncl. Fungi	uncl. Fungi	uncl. Fungi	uncl. Fungi	57
Bofpari2	A6_3	763	46e54593fda59320e8b6bcce0ab0454f	Fungi	uncl. Fungi	uncl. Fungi	uncl. Fungi	uncl. Fungi	uncl. Fungi	uncl. Fungi	16
Bofpari2	A6_2	763	46e54593fda59320e8b6bcce0ab0454f	Fungi	uncl. Fungi	uncl. Fungi	uncl. Fungi	uncl. Fungi	uncl. Fungi	uncl. Fungi	13
Bofpari2	A6_1	764	b528de20f1ae01016bba7499a932edcd	Fungi	Ascomycota	Eurotiomycetes	Chaetothyriales	Herpotrichiellaceae	uncl. Herpotrichiellaceae	uncl. Herpotrichiellaceae	297
Bofpari2	A6_1	768	6a0b282fc8d56871b0c9746303ce22ca	Fungi	Ascomycota	Eurotiomycetes	Chaetothyriales	Herpotrichiellaceae	uncl. Herpotrichiellaceae	uncl. Herpotrichiellaceae	34
Bofpari2	A6_1	769	189375996ea82e5115a941eb79df3a83	Fungi	uncl. Fungi	uncl. Fungi	uncl. Fungi	uncl. Fungi	uncl. Fungi	uncl. Fungi	24
Bofpari2	A6_1	771	e2447e7531b65da8d27e4bc13f99c99c	Fungi	Ascomycota	Eurotiomycetes	Chaetothyriales	Herpotrichiellaceae	Exophiala	uncl. Exophiala	54
Bofpari2	A6_1	772	2e2d61bd2825c9fbb72f54b85c2fd6fa	Fungi	Ascomycota	Eurotiomycetes	Chaetothyriales	Herpotrichiellaceae	Exophiala	Exophiala sideris	22
Bofpari2	A6_3	773	e1554e4c704c7f3df564d39395fa5175	Fungi	Basidiomycota	Tremellomycetes	Tremellales	Bulleribasidiaceae	Vishniacozyma	uncl. Vishniacozyma	14
Bofpari2	A6_2	773	e1554e4c704c7f3df564d39395fa5175	Fungi	Basidiomycota	Tremellomycetes	Tremellales	Bulleribasidiaceae	Vishniacozyma	uncl. Vishniacozyma	4
Bofpari2	A6_1	778	cd63c096dc4507cff3cd4d0c54087ea0	Fungi	Ascomycota	Eurotiomycetes	uncl. Eurotiomycetes	uncl. Eurotiomycetes	uncl. Eurotiomycetes	uncl. Eurotiomycetes	28
Bofpari2	A6_1	779	98a19e9530e3088201bcbd230a8e7a2f	Fungi	Ascomycota	Eurotiomycetes	Chaetothyriales	Herpotrichiellaceae	Exophiala	Exophiala crusticola	44
Bofpari2	A6_1	780	2ca614e9907c3f4b1da9bfa0994d1fc2	Fungi	Ascomycota	Eurotiomycetes	Chaetothyriales	Herpotrichiellaceae	Exophiala	Exophiala crusticola	95
Bofpari2	A6_1	784	13070392e561db9ccadcabba1e9fe034	Fungi	Ascomycota	Eurotiomycetes	Chaetothyriales	Herpotrichiellaceae	uncl. Herpotrichiellaceae	uncl. Herpotrichiellaceae	27
Bofpari2	A6_1	786	c91769449af692392f8bcaacda9d528b	Fungi	Ascomycota	Eurotiomycetes	Chaetothyriales	Herpotrichiellaceae	uncl. Herpotrichiellaceae	uncl. Herpotrichiellaceae	64
Bofpari2	A6_3	786	23d52f7f38436a0ca995e5bb279892c5	Fungi	Basidiomycota	Tremellomycetes	Tremellales	Bulleribasidiaceae	Vishniacozyma	Vishniacozyma victoriae	15
Bofpari2	A6_2	786	23d52f7f38436a0ca995e5bb279892c5	Fungi	Basidiomycota	Tremellomycetes	Tremellales	Bulleribasidiaceae	Vishniacozyma	Vishniacozyma victoriae	11
Bofpari2	A6_1	787	9b57cd8bdb4835c38841c5adbce98160	Fungi	Ascomycota	Eurotiomycetes	Chaetothyriales	Herpotrichiellaceae	uncl. Herpotrichiellaceae	uncl. Herpotrichiellaceae	70
Bofpari2	A6_1	788	a42aa47af809d8968ebcdb73c817220c	Fungi	Ascomycota	Eurotiomycetes	Chaetothyriales	Herpotrichiellaceae	Cladophialophora	uncl. Cladophialophora	59
Bofpari2	A6_3	788	b02cabc8b999f48e3fd9874f77cb238e	Fungi	Basidiomycota	Tremellomycetes	Tremellales	uncl. Tremellales	uncl. Tremellales	uncl. Tremellales	2
Bofpari2	A6_3	790	2d274d6a0454b42502f352d458c95aa2	Fungi	Basidiomycota	Tremellomycetes	Tremellales	uncl. Tremellales	uncl. Tremellales	uncl. Tremellales	15
Bofpari2	A6_1	790	4f9d31ba58409e3b1b44543db19c986d	Fungi	Ascomycota	Eurotiomycetes	Chaetothyriales	Herpotrichiellaceae	uncl. Herpotrichiellaceae	uncl. Herpotrichiellaceae	9
Bofpari2	A6_1	794	61c88cb6e465f89814d0b6c52e0ee353	Fungi	Ascomycota	Eurotiomycetes	Chaetothyriales	uncl. Chaetothyriales	uncl. Chaetothyriales	uncl. Chaetothyriales	19
Bofpari2	A6_2	794	96f665ed97fef97d0dcc18ad7b36a18f	Fungi	Basidiomycota	Tremellomycetes	Tremellales	uncl. Tremellales	uncl. Tremellales	uncl. Tremellales	3
Bofpari2	A6_1	796	6b6596d40356d47756dec1263497af2b	Fungi	Ascomycota	Eurotiomycetes	Chaetothyriales	Herpotrichiellaceae	uncl. Herpotrichiellaceae	uncl. Herpotrichiellaceae	243
Bofpari2	A6_1	798	cb04a6cca46e4e3be4a6666358508e4a	Fungi	Ascomycota	Eurotiomycetes	Chaetothyriales	Herpotrichiellaceae	Capronia	Capronia pulcherrima	7
Bofpari2	A6_1	799	14f2f01a15c195e87e61ad61e2a80035	Fungi	Ascomycota	Eurotiomycetes	Chaetothyriales	Herpotrichiellaceae	Exophiala	Exophiala angulospora	6
Bofpari2	A6_3	799	0e8cc1a140447964526be317571f5606	Fungi	Basidiomycota	uncl. Basidiomycota	uncl. Basidiomycota	uncl. Basidiomycota	uncl. Basidiomycota	uncl. Basidiomycota	6
Bofpari2	A6_1	801	fe20333cdfd1437ecf8ce020f316c88b	Fungi	Ascomycota	Eurotiomycetes	Chaetothyriales	Herpotrichiellaceae	uncl. Herpotrichiellaceae	uncl. Herpotrichiellaceae	18
Bofpari2	A6_1	802	0a56d16acc898adfb4c907f8cd1bc849	Fungi	uncl. Fungi	uncl. Fungi	uncl. Fungi	uncl. Fungi	uncl. Fungi	uncl. Fungi	22
Bofpari2	A6_1	806	effae40bbb3000c17e02fc2beedeb724	Fungi	Ascomycota	Eurotiomycetes	Chaetothyriales	Herpotrichiellaceae	Exophiala	uncl. Exophiala	35
Bofpari2	A6_1	807	74a62cc889c104b325f1b373f16d34e0	Fungi	Ascomycota	Eurotiomycetes	Chaetothyriales	Herpotrichiellaceae	Exophiala	uncl. Exophiala	16
Bofpari2	A6_3	808	eff7cb2aa20cbde8776e454644e1f1f4	Fungi	Basidiomycota	Tremellomycetes	Tremellales	uncl. Tremellales	uncl. Tremellales	uncl. Tremellales	15
Bofpari2	A6_1	809	573e05df9adf48c3afb6ae1e4f21e5bc	Fungi	uncl. Fungi	uncl. Fungi	uncl. Fungi	uncl. Fungi	uncl. Fungi	uncl. Fungi	11
Bofpari2	A6_1	811	7c5f247ebf378249a78fc3dd934bc461	Fungi	uncl. Fungi	uncl. Fungi	uncl. Fungi	uncl. Fungi	uncl. Fungi	uncl. Fungi	222
Bofpari2	A6_3	811	1dc0ef3c97ee9258ac6cd48575f4bf9c	Fungi	Basidiomycota	Tremellomycetes	Tremellales	Bulleraceae	Genolevuria	uncl. Genolevuria	10
Bofpari2	A6_1	812	8330829568f45b355cd8f5bf15371eec	Fungi	Ascomycota	Eurotiomycetes	Chaetothyriales	uncl. Chaetothyriales	uncl. Chaetothyriales	uncl. Chaetothyriales	9
Bofpari2	A6_1	814	c73d09a7aecc850b5764c4dd0e8317fc	Fungi	Ascomycota	Eurotiomycetes	Chaetothyriales	Trichomeriaceae	uncl. Trichomeriaceae	uncl. Trichomeriaceae	169
Bofpari2	A6_1	817	d3b9c83311be96040b41809542acba2e	Fungi	Ascomycota	Eurotiomycetes	Chaetothyriales	Trichomeriaceae	Knufia	uncl. Knufia	227
Bofpari2	A6_1	818	4f907957891fa3760143bcb5440e6c46	Fungi	Ascomycota	Eurotiomycetes	Chaetothyriales	uncl. Chaetothyriales	uncl. Chaetothyriales	uncl. Chaetothyriales	14
Bofpari2	A6_3	818	5d430aae29f5b73a89049a70dbb30e38	Fungi	Basidiomycota	Tremellomycetes	Tremellales	Bulleraceae	Genolevuria	Genolevuria amylolytica	8
Bofpari2	A6_1	819	0d33fa03287505d8490fdeb21d621578	Fungi	Ascomycota	uncl. Ascomycota	uncl. Ascomycota	uncl. Ascomycota	uncl. Ascomycota	uncl. Ascomycota	790
Bofpari2	A6_1	820	6578fade83fc1199c3a9d4c774aaf5df	Fungi	Ascomycota	uncl. Ascomycota	uncl. Ascomycota	uncl. Ascomycota	uncl. Ascomycota	uncl. Ascomycota	1027
Bofpari2	A6_1	821	c4575474b0b37b108fc6b3661a7d1545	Fungi	Ascomycota	uncl. Ascomycota	uncl. Ascomycota	uncl. Ascomycota	uncl. Ascomycota	uncl. Ascomycota	2456
Bofpari2	A6_1	822	eb5b32f106c97da25d5812199af80915	Fungi	Ascomycota	uncl. Ascomycota	uncl. Ascomycota	uncl. Ascomycota	uncl. Ascomycota	uncl. Ascomycota	182
Bofpari2	A6_1	823	d924da1e56927ea247a5e4f6b4df93da	Fungi	Ascomycota	Eurotiomycetes	Chaetothyriales	Trichomeriaceae	Knufia	uncl. Knufia	654
Bofpari2	A6_1	826	c16967b91df6af9c470d5f023305a699	Fungi	Ascomycota	Eurotiomycetes	Chaetothyriales	uncl. Chaetothyriales	uncl. Chaetothyriales	uncl. Chaetothyriales	36
Bofpari2	A6_3	828	a840367e2e1eba83c87aa81ab31b30a5	Fungi	Basidiomycota	Tremellomycetes	Tremellales	uncl. Tremellales	uncl. Tremellales	uncl. Tremellales	44
Bofpari2	A6_2	828	a840367e2e1eba83c87aa81ab31b30a5	Fungi	Basidiomycota	Tremellomycetes	Tremellales	uncl. Tremellales	uncl. Tremellales	uncl. Tremellales	28
Bofpari2	A6_1	829	b5b92fd0794b82c0df6a8c8d4f3e385b	Fungi	Ascomycota	Eurotiomycetes	Chaetothyriales	uncl. Chaetothyriales	uncl. Chaetothyriales	uncl. Chaetothyriales	29
Bofpari2	A6_1	834	2e569e17293097aa6ec3f161342347c5	Fungi	Ascomycota	Eurotiomycetes	Chaetothyriales	uncl. Chaetothyriales	uncl. Chaetothyriales	uncl. Chaetothyriales	100
Bofpari2	A6_1	835	0573b2cc8b5aeedc3cd450dbc07f42c6	Fungi	Ascomycota	Eurotiomycetes	Chaetothyriales	uncl. Chaetothyriales	uncl. Chaetothyriales	uncl. Chaetothyriales	2967
Bofpari2	A6_1	836	5b22beb3d932e5efe9ef8db8e6e7d2d7	Fungi	Ascomycota	Eurotiomycetes	Chaetothyriales	uncl. Chaetothyriales	uncl. Chaetothyriales	uncl. Chaetothyriales	581
Bofpari2	A6_2	836	1a2f2c103570626c3063011ba520c9b6	Fungi	Basidiomycota	Tremellomycetes	uncl. Tremellomycetes	uncl. Tremellomycetes	uncl. Tremellomycetes	uncl. Tremellomycetes	16
Bofpari2	A6_3	836	1a2f2c103570626c3063011ba520c9b6	Fungi	Basidiomycota	Tremellomycetes	uncl. Tremellomycetes	uncl. Tremellomycetes	uncl. Tremellomycetes	uncl. Tremellomycetes	9
Bofpari2	A6_1	837	47cb7e94feaf80a156e6488157a52950	Fungi	Ascomycota	uncl. Ascomycota	uncl. Ascomycota	uncl. Ascomycota	uncl. Ascomycota	uncl. Ascomycota	1309
Bofpari2	A6_1	838	f0ffb1e0359b2a11c9dccd16b73f9d59	Fungi	Ascomycota	Eurotiomycetes	Chaetothyriales	uncl. Chaetothyriales	uncl. Chaetothyriales	uncl. Chaetothyriales	47
Bofpari2	A6_1	839	c765631da5e9ba31a0060614bc67f6c1	Fungi	Ascomycota	Eurotiomycetes	Chaetothyriales	Chaetothyriales fam Incertae sedis	Neophaeococcomyces	uncl. Neophaeococcomyces	86
Bofpari2	A6_2	839	f21479547597ac9cecf4f6d9a861ddbe	Fungi	uncl. Fungi	uncl. Fungi	uncl. Fungi	uncl. Fungi	uncl. Fungi	uncl. Fungi	10
Bofpari2	A6_3	839	f21479547597ac9cecf4f6d9a861ddbe	Fungi	uncl. Fungi	uncl. Fungi	uncl. Fungi	uncl. Fungi	uncl. Fungi	uncl. Fungi	9
Bofpari2	A6_1	840	f370eb1c3589bcf384ace13fe49fc7cd	Fungi	Ascomycota	Eurotiomycetes	Chaetothyriales	uncl. Chaetothyriales	uncl. Chaetothyriales	uncl. Chaetothyriales	337
Bofpari2	A6_1	842	e7b2143b023a66958550605a8e7aaac6	Fungi	Ascomycota	Eurotiomycetes	Chaetothyriales	uncl. Chaetothyriales	uncl. Chaetothyriales	uncl. Chaetothyriales	169
Bofpari2	A6_1	843	906277fdb940990871fbe0769b1d8091	Fungi	Ascomycota	Eurotiomycetes	Chaetothyriales	Chaetothyriales fam Incertae sedis	Neophaeococcomyces	uncl. Neophaeococcomyces	2142
Bofpari2	A6_3	843	9a858b5c321c8eeacbecf2fac4f049dc	Fungi	Basidiomycota	Tremellomycetes	Tremellales	Trimorphomycetaceae	Saitozyma	Saitozyma paraflava	3
Bofpari2	A6_1	844	8655ed7aa4d74dd49c0f8528841932ab	Fungi	Ascomycota	Eurotiomycetes	Chaetothyriales	uncl. Chaetothyriales	uncl. Chaetothyriales	uncl. Chaetothyriales	200
Bofpari2	A6_1	845	fdf434a3b9da5090dc9fd51ea713ef5d	Fungi	Ascomycota	Eurotiomycetes	Chaetothyriales	Chaetothyriales fam Incertae sedis	Neophaeococcomyces	uncl. Neophaeococcomyces	3899
Bofpari2	A6_1	850	388a3d8eeedaec7bd1ff1403b6373b50	Fungi	uncl. Fungi	uncl. Fungi	uncl. Fungi	uncl. Fungi	uncl. Fungi	uncl. Fungi	29
Bofpari2	A6_1	851	988ec5e0f70d76e0ded149fabea0eaa5	Fungi	uncl. Fungi	uncl. Fungi	uncl. Fungi	uncl. Fungi	uncl. Fungi	uncl. Fungi	402
Bofpari2	A6_1	852	9873344b2d17873e21fe50facf52be2c	Fungi	uncl. Fungi	uncl. Fungi	uncl. Fungi	uncl. Fungi	uncl. Fungi	uncl. Fungi	651
Bofpari2	A6_3	852	cdda03bd28faf90e02844c5d8f785abc	Fungi	Basidiomycota	Tremellomycetes	Trichosporonales	uncl. Trichosporonales	uncl. Trichosporonales	uncl. Trichosporonales	16
Bofpari2	A6_3	854	530ad005ee11b6fccd6efe617e252f8c	Fungi	uncl. Fungi	uncl. Fungi	uncl. Fungi	uncl. Fungi	uncl. Fungi	uncl. Fungi	450
Bofpari2	A6_2	854	530ad005ee11b6fccd6efe617e252f8c	Fungi	uncl. Fungi	uncl. Fungi	uncl. Fungi	uncl. Fungi	uncl. Fungi	uncl. Fungi	157
Bofpari2	A6_1	856	4641951ea8fa2be42ecb6b0935cf1216	Fungi	Ascomycota	uncl. Ascomycota	uncl. Ascomycota	uncl. Ascomycota	uncl. Ascomycota	uncl. Ascomycota	11
Bofpari2	A6_3	858	baafdabd66fa85b489915f85ae6fcf7e	Fungi	Basidiomycota	Tremellomycetes	Trichosporonales	Trichosporonaceae	Trichosporon	uncl. Trichosporon	57
Bofpari2	A6_2	859	052cffb8493c498816ea4ac766ff7834	Fungi	Basidiomycota	Tremellomycetes	Trichosporonales	Trichosporonaceae	Apiotrichum	Apiotrichum dulcitum	2
Bofpari2	A6_2	864	ce951525df4bfd64906251974d96ab41	Fungi	Basidiomycota	Tremellomycetes	Tremellales	Cryptococcaceae	Kwoniella	Kwoniella shandongensis	4
Bofpari2	A6_3	866	9e78d0789629e6392ffbf3d215b7211e	Fungi	Basidiomycota	Tremellomycetes	Tremellales	Cryptococcaceae	Kwoniella	uncl. Kwoniella	6
Bofpari2	A6_2	866	9e78d0789629e6392ffbf3d215b7211e	Fungi	Basidiomycota	Tremellomycetes	Tremellales	Cryptococcaceae	Kwoniella	uncl. Kwoniella	3
Bofpari2	A6_3	869	5f78f513bd5594a5fad9bfcd35430577	Fungi	Basidiomycota	Tremellomycetes	Tremellales	uncl. Tremellales	uncl. Tremellales	uncl. Tremellales	249
Bofpari2	A6_3	872	e713982117c2be82c261b9922b11db6f	Fungi	Basidiomycota	Tremellomycetes	Tremellales	uncl. Tremellales	uncl. Tremellales	uncl. Tremellales	214
Bofpari2	A6_2	872	e713982117c2be82c261b9922b11db6f	Fungi	Basidiomycota	Tremellomycetes	Tremellales	uncl. Tremellales	uncl. Tremellales	uncl. Tremellales	15
Bofpari2	A6_1	875	48be5c57c492507058677e2d96cae6c0	Fungi	Ascomycota	Sordariomycetes	Diaporthales	Diaporthaceae	Diaporthe	Diaporthe columnaris	309
Bofpari2	A6_3	876	de180f743912ab7edb7b231643dd729d	Fungi	Basidiomycota	Tremellomycetes	Tremellales	uncl. Tremellales	uncl. Tremellales	uncl. Tremellales	33524
Bofpari2	A6_2	876	de180f743912ab7edb7b231643dd729d	Fungi	Basidiomycota	Tremellomycetes	Tremellales	uncl. Tremellales	uncl. Tremellales	uncl. Tremellales	463
Bofpari2	A6_3	885	dbc813400504d99a356d8bf0503358e4	Fungi	Ascomycota	Saccharomycetes	Saccharomycetales	Lipomycetaceae	Lipomyces	Lipomyces lipofer	2
Bofpari2	A6_1	889	b986c69a8fed369f8725a1ebc2e4ee60	Fungi	Ascomycota	Sordariomycetes	Hypocreales	Cordycipitaceae	Beauveria	Beauveria amorpha	20
Bofpari2	A6_2	893	c157c11434261df9c62811be050255d9	Fungi	Ascomycota	Orbiliomycetes	uncl. Orbiliomycetes	uncl. Orbiliomycetes	uncl. Orbiliomycetes	uncl. Orbiliomycetes	6
Bofpari2	A6_1	894	0dbf093c5e2cf10e51c8e1542fd0fe53	Fungi	Ascomycota	Sordariomycetes	Hypocreales	Nectriaceae	Fusarium	Fusarium caeruleum	629
Bofpari2	A6_1	897	7f7b4c45e1cff8fe45be1369eba87b29	Fungi	Ascomycota	Sordariomycetes	Hypocreales	Nectriaceae	Gibberella	uncl. Gibberella	283
Bofpari2	A6_3	902	115d1a4ff66e008970a2214b06c011ea	Fungi	Ascomycota	Eurotiomycetes	Onygenales	Gymnoascaceae	uncl. Gymnoascaceae	uncl. Gymnoascaceae	8
Bofpari2	A6_2	902	115d1a4ff66e008970a2214b06c011ea	Fungi	Ascomycota	Eurotiomycetes	Onygenales	Gymnoascaceae	uncl. Gymnoascaceae	uncl. Gymnoascaceae	7
Bofpari2	A6_1	904	a9b311354f677932f22df99889b85302	Fungi	Ascomycota	Sordariomycetes	Hypocreales	Nectriaceae	uncl. Nectriaceae	uncl. Nectriaceae	59
Bofpari2	A6_1	906	a579d448e1e312df6052d77ec731a98f	Fungi	Ascomycota	Sordariomycetes	Hypocreales	Hypocreaceae	Trichoderma	uncl. Trichoderma	16
Bofpari2	A6_1	907	be16554bf3a26d3aa1b8bff7ccf391dd	Fungi	Ascomycota	Sordariomycetes	Hypocreales	Hypocreaceae	Trichoderma	uncl. Trichoderma	6
Bofpari2	A6_2	910	06cd9a60ab98f332bcd1272d38045785	Fungi	Ascomycota	Pezizomycetes	uncl. Pezizomycetes	uncl. Pezizomycetes	uncl. Pezizomycetes	uncl. Pezizomycetes	22
Bofpari2	A6_3	912	554582379c77adc7d862cd147278cd44	Fungi	Ascomycota	Pezizomycetes	Pezizales	Pezizaceae	Iodophanus	uncl. Iodophanus	1
Bofpari2	A6_1	914	53c2df16ecef05096652b78fed947008	Fungi	Ascomycota	Sordariomycetes	Hypocreales	Nectriaceae	Microcera	uncl. Microcera	264
Bofpari2	A6_1	915	fa15d2ed308b1f1ef9696bbd14c272dd	Fungi	Ascomycota	Sordariomycetes	Hypocreales	uncl. Hypocreales	uncl. Hypocreales	uncl. Hypocreales	114
Bofpari2	A6_1	925	deeddd9dd2c116c3b76d2652550a1c09	Fungi	Ascomycota	Sordariomycetes	Hypocreales	Nectriaceae	Ilyonectria	Ilyonectria mors-panacis	22
Bofpari2	A6_3	931	c67193015b046914be667a412535d215	Fungi	uncl. Fungi	uncl. Fungi	uncl. Fungi	uncl. Fungi	uncl. Fungi	uncl. Fungi	14
Bofpari2	A6_2	931	c67193015b046914be667a412535d215	Fungi	uncl. Fungi	uncl. Fungi	uncl. Fungi	uncl. Fungi	uncl. Fungi	uncl. Fungi	11
Bofpari2	A6_3	938	8b743e5cfa75643061a2926a1ef14997	Fungi	Ascomycota	Orbiliomycetes	Orbiliales	Orbiliaceae	Orbilia	uncl. Orbilia	21
Bofpari2	A6_2	938	8b743e5cfa75643061a2926a1ef14997	Fungi	Ascomycota	Orbiliomycetes	Orbiliales	Orbiliaceae	Orbilia	uncl. Orbilia	13
Bofpari2	A6_2	942	8ef9d22ec84f0044bc3c5d568d422553	Fungi	Ascomycota	Orbiliomycetes	Orbiliales	Orbiliaceae	Orbilia	uncl. Orbilia	12
Bofpari2	A6_3	942	8ef9d22ec84f0044bc3c5d568d422553	Fungi	Ascomycota	Orbiliomycetes	Orbiliales	Orbiliaceae	Orbilia	uncl. Orbilia	5
Bofpari2	A6_2	944	1d97bf2fb2d7c049eabeea73cd82d227	Fungi	Ascomycota	Orbiliomycetes	Orbiliales	Orbiliaceae	Orbilia	uncl. Orbilia	14
Bofpari2	A6_2	948	4cf217cc32b1c61bcdb9ce7693922bfa	Fungi	Ascomycota	Orbiliomycetes	Orbiliales	Orbiliaceae	Orbilia	uncl. Orbilia	6
Bofpari2	A6_2	950	92279925404380500c7d7b54c1f50420	Fungi	Ascomycota	Orbiliomycetes	Orbiliales	Orbiliaceae	Orbilia	uncl. Orbilia	10
Bofpari2	A6_1	953	e1abe5e29932a9600b3cfcf369f81210	Fungi	Ascomycota	Sordariomycetes	Hypocreales	uncl. Hypocreales	uncl. Hypocreales	uncl. Hypocreales	5
Bofpari2	A6_1	956	0cfd2da318e54e00b1091fa38578a0c4	Fungi	uncl. Fungi	uncl. Fungi	uncl. Fungi	uncl. Fungi	uncl. Fungi	uncl. Fungi	138
Bofpari2	A6_1	957	aa99423820ff788beba7ec49413a4e02	Fungi	uncl. Fungi	uncl. Fungi	uncl. Fungi	uncl. Fungi	uncl. Fungi	uncl. Fungi	78
Bofpari2	A6_1	958	2917a7ca161b5fc08a00f4592bda4f29	Fungi	uncl. Fungi	uncl. Fungi	uncl. Fungi	uncl. Fungi	uncl. Fungi	uncl. Fungi	49
Bofpari2	A6_3	966	58300f726c80960a54f61d91feb7f1c8	Fungi	Ascomycota	uncl. Ascomycota	uncl. Ascomycota	uncl. Ascomycota	uncl. Ascomycota	uncl. Ascomycota	276
Bofpari2	A6_2	966	58300f726c80960a54f61d91feb7f1c8	Fungi	Ascomycota	uncl. Ascomycota	uncl. Ascomycota	uncl. Ascomycota	uncl. Ascomycota	uncl. Ascomycota	244
Bofpari2	A6_3	967	db9dfe23ae02133ed29a9b8320bef567	Fungi	Ascomycota	Leotiomycetes	Helotiales	uncl. Helotiales	uncl. Helotiales	uncl. Helotiales	16
Bofpari2	A6_1	967	8c93c8d122f926734fe58d3190dfed07	Fungi	uncl. Fungi	uncl. Fungi	uncl. Fungi	uncl. Fungi	uncl. Fungi	uncl. Fungi	12
Bofpari2	A6_2	968	3ba2735f63444ce94c449bd89dc7f810	Fungi	Ascomycota	Leotiomycetes	Helotiales	uncl. Helotiales	uncl. Helotiales	uncl. Helotiales	98
Bofpari2	A6_3	968	3ba2735f63444ce94c449bd89dc7f810	Fungi	Ascomycota	Leotiomycetes	Helotiales	uncl. Helotiales	uncl. Helotiales	uncl. Helotiales	18
Bofpari2	A6_1	968	e00b98d4619c14644747b81fcad1bec8	Fungi	Ascomycota	Sordariomycetes	Sordariales	Lasiosphaeriaceae	uncl. Lasiosphaeriaceae	uncl. Lasiosphaeriaceae	7
Bofpari2	A6_3	969	703bc6a1ee67d57a98450abc410f6676	Fungi	Ascomycota	Leotiomycetes	Helotiales	uncl. Helotiales	uncl. Helotiales	uncl. Helotiales	123
Bofpari2	A6_2	969	703bc6a1ee67d57a98450abc410f6676	Fungi	Ascomycota	Leotiomycetes	Helotiales	uncl. Helotiales	uncl. Helotiales	uncl. Helotiales	70
Bofpari2	A6_3	970	09c9c733119f7780570595ec50aa4588	Fungi	Ascomycota	uncl. Ascomycota	uncl. Ascomycota	uncl. Ascomycota	uncl. Ascomycota	uncl. Ascomycota	52
Bofpari2	A6_1	972	1f2043edcc9c6645f06000d608eb5a98	Fungi	Ascomycota	uncl. Ascomycota	uncl. Ascomycota	uncl. Ascomycota	uncl. Ascomycota	uncl. Ascomycota	57
Bofpari2	A6_1	973	9d5d411e7f693f5a7c062a17a19997e9	Fungi	Ascomycota	Sordariomycetes	uncl. Sordariomycetes	uncl. Sordariomycetes	uncl. Sordariomycetes	uncl. Sordariomycetes	178
Bofpari2	A6_3	973	f342468885b963497f83e49141f5ab69	Fungi	Ascomycota	Leotiomycetes	Helotiales	uncl. Helotiales	uncl. Helotiales	uncl. Helotiales	44
Bofpari2	A6_2	975	99dd0a6598e8d3420cfbe75514106856	Fungi	Ascomycota	Leotiomycetes	Helotiales	uncl. Helotiales	uncl. Helotiales	uncl. Helotiales	1240
Bofpari2	A6_3	975	99dd0a6598e8d3420cfbe75514106856	Fungi	Ascomycota	Leotiomycetes	Helotiales	uncl. Helotiales	uncl. Helotiales	uncl. Helotiales	219
Bofpari2	A6_1	978	6708c65536137bbd05104279a6224653	Fungi	Ascomycota	Sordariomycetes	Coniochaetales	uncl. Coniochaetales	uncl. Coniochaetales	uncl. Coniochaetales	181
Bofpari2	A6_1	979	33b797ca4551f6e36cdcb0ce75fe4ceb	Fungi	Ascomycota	uncl. Ascomycota	uncl. Ascomycota	uncl. Ascomycota	uncl. Ascomycota	uncl. Ascomycota	109
Bofpari2	A6_1	983	9ab05faf2f58cf6e8ddb49ae6925f79c	Fungi	Ascomycota	Sordariomycetes	Coniochaetales	Coniochaetaceae	Coniochaeta	Coniochaeta polymorpha	965
Bofpari2	A6_1	987	2af8c2a7eeab6e182f673c446c0908c5	Fungi	Ascomycota	Sordariomycetes	Coniochaetales	Coniochaetaceae	Coniochaeta	uncl. Coniochaeta	15
Bofpari2	A6_1	988	5ab24a03bd4a38ec142ad2c9423286ba	Fungi	Ascomycota	Sordariomycetes	Coniochaetales	Coniochaetaceae	Coniochaeta	uncl. Coniochaeta	597
Bofpari2	A6_1	989	1abb05b1e16ad6a296e2b37148c47e5f	Fungi	Ascomycota	Sordariomycetes	Coniochaetales	Coniochaetaceae	Coniochaeta	uncl. Coniochaeta	100
Bofpari2	A6_3	989	f8652a14cf702e646f3334a0a4527e64	Fungi	Ascomycota	Sordariomycetes	Lulworthiales	Lulworthiaceae	Lulwoana	uncl. Lulwoana	27
Bofpari2	A6_1	990	45f78f3e7619eb765a38e3db42abc772	Fungi	Ascomycota	Sordariomycetes	Coniochaetales	Coniochaetaceae	Coniochaeta	uncl. Coniochaeta	177
Bofpari2	A6_1	991	0f34c34afa151853406388bd1b31e33f	Fungi	Ascomycota	Sordariomycetes	Coniochaetales	Coniochaetaceae	Coniochaeta	uncl. Coniochaeta	932
Bofpari2	A6_1	993	4651d1f1929f8f1d008a87802bfa9dbc	Fungi	Ascomycota	Sordariomycetes	Coniochaetales	Coniochaetaceae	Coniochaeta	Coniochaeta cipronana	213
Bofpari2	A6_1	994	008d03b0f5a60abe0e8fc1d01b71a7df	Fungi	Ascomycota	Sordariomycetes	uncl. Sordariomycetes	uncl. Sordariomycetes	uncl. Sordariomycetes	uncl. Sordariomycetes	334
Bofpari2	A6_1	996	4b5abe64c8934edaaac482a731f15279	Fungi	Ascomycota	Sordariomycetes	Coniochaetales	Coniochaetaceae	uncl. Coniochaetaceae	uncl. Coniochaetaceae	135
Bofpari2	A6_1	998	0c784f5e8970ac1f9c2824054c3639dc	Fungi	Ascomycota	Sordariomycetes	Coniochaetales	Coniochaetaceae	Coniochaeta	uncl. Coniochaeta	103
Bofpari2	A6_1	999	aadcdf2e4f8320beca5ce4a7b5641038	Fungi	Ascomycota	Sordariomycetes	Coniochaetales	Coniochaetaceae	Coniochaeta	uncl. Coniochaeta	114
Bofpari2	A6_1	1000	21aad97ab8261e76c5cd40489b53efb3	Fungi	Ascomycota	Sordariomycetes	Coniochaetales	uncl. Coniochaetales	uncl. Coniochaetales	uncl. Coniochaetales	92
Bofpari2	A6_3	1000	95c87711f6b0d8d3b7f75e45b12a0002	Fungi	Ascomycota	Lecanoromycetes	Lecanorales	uncl. Lecanorales	uncl. Lecanorales	uncl. Lecanorales	12
Bofpari2	A6_1	1001	f92d14cae8b52ed5e1410ce8843a2d67	Fungi	Ascomycota	Sordariomycetes	Coniochaetales	Coniochaetaceae	Coniochaeta	uncl. Coniochaeta	231
Bofpari2	A6_2	1001	603a10dba915d290fa781b6bba2d00eb	Fungi	Ascomycota	Lecanoromycetes	uncl. Lecanoromycetes	uncl. Lecanoromycetes	uncl. Lecanoromycetes	uncl. Lecanoromycetes	19
Bofpari2	A6_2	1002	3fd74bb4c45f4d751b634d4061d2381b	Fungi	Ascomycota	uncl. Ascomycota	uncl. Ascomycota	uncl. Ascomycota	uncl. Ascomycota	uncl. Ascomycota	13
Bofpari2	A6_1	1003	d94f37e8c0028b8ef3fa36f4022a96fc	Fungi	Ascomycota	Sordariomycetes	Coniochaetales	Coniochaetaceae	Coniochaeta	uncl. Coniochaeta	153
Bofpari2	A6_2	1003	0871a598ad85b866000ec371ebec3159	Fungi	Ascomycota	uncl. Ascomycota	uncl. Ascomycota	uncl. Ascomycota	uncl. Ascomycota	uncl. Ascomycota	26
Bofpari2	A6_1	1005	4c96ac089d26f978373dfd798de96ee5	Fungi	Ascomycota	Sordariomycetes	Coniochaetales	Coniochaetaceae	Coniochaeta	uncl. Coniochaeta	188
Bofpari2	A6_2	1005	f4879f8f6ede1112dc1039126fca6d95	Fungi	Ascomycota	GS37	GS37	uncl. GS37	uncl. GS37	uncl. GS37	17
Bofpari2	A6_3	1005	f4879f8f6ede1112dc1039126fca6d95	Fungi	Ascomycota	GS37	GS37	uncl. GS37	uncl. GS37	uncl. GS37	7
Bofpari2	A6_1	1006	3f99c7d72c6b095c2fe66f101fecd1ac	Fungi	Ascomycota	Sordariomycetes	Coniochaetales	Coniochaetaceae	Coniochaeta	uncl. Coniochaeta	67
Bofpari2	A6_1	1007	2abc7b90fec85018dd7dfc1a0e77d1ee	Fungi	Ascomycota	Sordariomycetes	Coniochaetales	uncl. Coniochaetales	uncl. Coniochaetales	uncl. Coniochaetales	591
Bofpari2	A6_3	1007	289afbda125a4c2660ccdf90fd059858	Fungi	Ascomycota	uncl. Ascomycota	uncl. Ascomycota	uncl. Ascomycota	uncl. Ascomycota	uncl. Ascomycota	31
Bofpari2	A6_2	1007	289afbda125a4c2660ccdf90fd059858	Fungi	Ascomycota	uncl. Ascomycota	uncl. Ascomycota	uncl. Ascomycota	uncl. Ascomycota	uncl. Ascomycota	18
Bofpari2	A6_1	1008	19263dc4badb3462b534b1f6de897124	Fungi	Ascomycota	Sordariomycetes	Coniochaetales	Coniochaetaceae	Coniochaeta	uncl. Coniochaeta	1202
Bofpari2	A6_2	1008	d379b78b39fbe146122e2fee742961c3	Fungi	uncl. Fungi	uncl. Fungi	uncl. Fungi	uncl. Fungi	uncl. Fungi	uncl. Fungi	3
Bofpari2	A6_1	1009	7b3201df93c4b3bf099c563fa382a3dd	Fungi	Ascomycota	Sordariomycetes	Coniochaetales	Coniochaetaceae	Coniochaeta	uncl. Coniochaeta	547
Bofpari2	A6_3	1010	520443f8eb668aab3e14d547a3729939	Fungi	Ascomycota	Lecanoromycetes	uncl. Lecanoromycetes	uncl. Lecanoromycetes	uncl. Lecanoromycetes	uncl. Lecanoromycetes	16
Bofpari2	A6_2	1011	bc190b10fa3653a2b0da5a597f0826b7	Fungi	Ascomycota	Lecanoromycetes	uncl. Lecanoromycetes	uncl. Lecanoromycetes	uncl. Lecanoromycetes	uncl. Lecanoromycetes	11
Bofpari2	A6_1	1012	ece824f9daa009f3e4c20a07f4d35361	Fungi	Ascomycota	Sordariomycetes	Coniochaetales	Coniochaetaceae	Coniochaeta	uncl. Coniochaeta	130
Bofpari2	A6_1	1014	3cef408d309da2ee5254f1208f612181	Fungi	Ascomycota	Sordariomycetes	Coniochaetales	uncl. Coniochaetales	uncl. Coniochaetales	uncl. Coniochaetales	700
Bofpari2	A6_2	1014	61d7d8045bd7bd0855640999e0980b8c	Fungi	Ascomycota	Dothideomycetes	Acrospermales	Acrospermales fam Incertae sedis	Leptodiscella	Leptodiscella africana	7
Bofpari2	A6_1	1015	a67e53cfd59ef05c21c4e5da77cc267b	Fungi	Ascomycota	Sordariomycetes	Coniochaetales	uncl. Coniochaetales	uncl. Coniochaetales	uncl. Coniochaetales	86
Bofpari2	A6_1	1016	d6a5d1cb7b55f00a68f38d3ef0e2d94c	Fungi	Ascomycota	Sordariomycetes	Coniochaetales	uncl. Coniochaetales	uncl. Coniochaetales	uncl. Coniochaetales	3259
Bofpari2	A6_1	1017	f81e307c24dd5c5fa000380f72ec3d54	Fungi	Ascomycota	Sordariomycetes	Coniochaetales	uncl. Coniochaetales	uncl. Coniochaetales	uncl. Coniochaetales	77
Bofpari2	A6_1	1019	ea6ebf506ac340a779ae4a202a97cb98	Fungi	Ascomycota	Sordariomycetes	Coniochaetales	Coniochaetaceae	uncl. Coniochaetaceae	uncl. Coniochaetaceae	50
Bofpari2	A6_1	1020	7595b63ee9e8a67b02bf5c710a5fd301	Fungi	Ascomycota	Sordariomycetes	Coniochaetales	uncl. Coniochaetales	uncl. Coniochaetales	uncl. Coniochaetales	136
Bofpari2	A6_2	1020	4845f7b1fc164a2d9db7ea7bfa8902dc	Fungi	uncl. Fungi	uncl. Fungi	uncl. Fungi	uncl. Fungi	uncl. Fungi	uncl. Fungi	29
Bofpari2	A6_3	1020	4845f7b1fc164a2d9db7ea7bfa8902dc	Fungi	uncl. Fungi	uncl. Fungi	uncl. Fungi	uncl. Fungi	uncl. Fungi	uncl. Fungi	18
Bofpari2	A6_1	1021	eebd7ec6f8309cd5ab8aef4e185cb22a	Fungi	Ascomycota	Sordariomycetes	Coniochaetales	uncl. Coniochaetales	uncl. Coniochaetales	uncl. Coniochaetales	131
Bofpari2	A6_3	1021	654771908454450711881c75b2714052	Fungi	uncl. Fungi	uncl. Fungi	uncl. Fungi	uncl. Fungi	uncl. Fungi	uncl. Fungi	33
Bofpari2	A6_1	1022	d28ed9a4abb76138523e25f13b0acfb2	Fungi	Ascomycota	Sordariomycetes	Coniochaetales	Coniochaetaceae	Coniochaeta	uncl. Coniochaeta	423
Bofpari2	A6_2	1023	48eeb60a7a5f4237725a3ffc3c14f955	Fungi	uncl. Fungi	uncl. Fungi	uncl. Fungi	uncl. Fungi	uncl. Fungi	uncl. Fungi	29
Bofpari2	A6_3	1023	48eeb60a7a5f4237725a3ffc3c14f955	Fungi	uncl. Fungi	uncl. Fungi	uncl. Fungi	uncl. Fungi	uncl. Fungi	uncl. Fungi	14
Bofpari2	A6_1	1024	6e22872a2ba39f95739e2bd1ca856d0d	Fungi	Ascomycota	Sordariomycetes	Coniochaetales	Coniochaetaceae	Coniochaeta	uncl. Coniochaeta	2599
Bofpari2	A6_1	1028	f63d8e38c2f9eb4732cb86ae94e9d452	Fungi	Ascomycota	Sordariomycetes	Coniochaetales	Coniochaetaceae	uncl. Coniochaetaceae	uncl. Coniochaetaceae	15
Bofpari2	A6_1	1029	ff3bc4ca40fe657d5cc970c56531a33c	Fungi	Ascomycota	Sordariomycetes	Coniochaetales	Coniochaetaceae	Coniochaeta	uncl. Coniochaeta	398
Bofpari2	A6_1	1030	0f0c427f8bf521ca6d919258cc4daf17	Fungi	Ascomycota	Sordariomycetes	Coniochaetales	Coniochaetaceae	Coniochaeta	uncl. Coniochaeta	69
Bofpari2	A6_1	1031	dfbe16892fb092fb7935f3e64df94890	Fungi	Ascomycota	Sordariomycetes	Coniochaetales	Coniochaetaceae	Coniochaeta	uncl. Coniochaeta	50
Bofpari2	A6_2	1031	dd4147229380c60dde0e62b48f19a795	Fungi	uncl. Fungi	uncl. Fungi	uncl. Fungi	uncl. Fungi	uncl. Fungi	uncl. Fungi	6
Bofpari2	A6_3	1032	670e27f15cb902dcecd4ee8f58ffd176	Fungi	uncl. Fungi	uncl. Fungi	uncl. Fungi	uncl. Fungi	uncl. Fungi	uncl. Fungi	79
Bofpari2	A6_1	1032	5d8d19ab56ec4ccdd8905975ebdc1631	Fungi	Ascomycota	Sordariomycetes	Coniochaetales	Coniochaetaceae	Coniochaeta	uncl. Coniochaeta	44
Bofpari2	A6_2	1032	670e27f15cb902dcecd4ee8f58ffd176	Fungi	uncl. Fungi	uncl. Fungi	uncl. Fungi	uncl. Fungi	uncl. Fungi	uncl. Fungi	11
Bofpari2	A6_2	1034	51f2c4d553f2ec3c5050f45601bb28f2	Fungi	Ascomycota	Eurotiomycetes	Verrucariales	Verrucariaceae	uncl. Verrucariaceae	uncl. Verrucariaceae	8
Bofpari2	A6_1	1036	cf323ed4f2518323d30f0fda437bf79c	Fungi	Ascomycota	Sordariomycetes	Coniochaetales	Coniochaetaceae	uncl. Coniochaetaceae	uncl. Coniochaetaceae	190
Bofpari2	A6_3	1036	ff56995ed1315c888d6487fcf63dba79	Fungi	Ascomycota	Eurotiomycetes	Verrucariales	Verrucariaceae	Endocarpon	uncl. Endocarpon	12
Bofpari2	A6_1	1037	792a121f7d9bb52883b3706aee57f055	Fungi	Ascomycota	Sordariomycetes	uncl. Sordariomycetes	uncl. Sordariomycetes	uncl. Sordariomycetes	uncl. Sordariomycetes	274
Bofpari2	A6_2	1037	d751f7e29d005ae1170adf6b9d65a23c	Fungi	Ascomycota	Eurotiomycetes	Verrucariales	Verrucariaceae	Endocarpon	uncl. Endocarpon	203
Bofpari2	A6_3	1037	d751f7e29d005ae1170adf6b9d65a23c	Fungi	Ascomycota	Eurotiomycetes	Verrucariales	Verrucariaceae	Endocarpon	uncl. Endocarpon	79
Bofpari2	A6_1	1038	5057c251ac631e37f6ca804a35aeac94	Fungi	Ascomycota	Sordariomycetes	uncl. Sordariomycetes	uncl. Sordariomycetes	uncl. Sordariomycetes	uncl. Sordariomycetes	340
Bofpari2	A6_1	1039	19501ad16c04b42f5cfa9413476cd88b	Fungi	Ascomycota	Sordariomycetes	uncl. Sordariomycetes	uncl. Sordariomycetes	uncl. Sordariomycetes	uncl. Sordariomycetes	262
Bofpari2	A6_1	1041	fc48a1dd871c58bc12d0e35063421762	Fungi	Ascomycota	Sordariomycetes	Coniochaetales	Coniochaetaceae	Coniochaeta	uncl. Coniochaeta	121
Bofpari2	A6_1	1043	3d419ee558df1100a40bc707e7a9a89e	Fungi	Ascomycota	Sordariomycetes	uncl. Sordariomycetes	uncl. Sordariomycetes	uncl. Sordariomycetes	uncl. Sordariomycetes	1732
Bofpari2	A6_1	1044	2a5ce54a8707dc60db0476834e362489	Fungi	Ascomycota	Sordariomycetes	Coniochaetales	Coniochaetaceae	Coniochaeta	uncl. Coniochaeta	215
Bofpari2	A6_3	1044	8567c6d712e678e173ca9562d28639fc	Fungi	Ascomycota	Eurotiomycetes	Eurotiales	uncl. Eurotiales	uncl. Eurotiales	uncl. Eurotiales	101
Bofpari2	A6_2	1044	8567c6d712e678e173ca9562d28639fc	Fungi	Ascomycota	Eurotiomycetes	Eurotiales	uncl. Eurotiales	uncl. Eurotiales	uncl. Eurotiales	23
Bofpari2	A6_1	1045	f1feae02a65e76537a8f2096b8143ef2	Fungi	Ascomycota	Sordariomycetes	uncl. Sordariomycetes	uncl. Sordariomycetes	uncl. Sordariomycetes	uncl. Sordariomycetes	547
Bofpari2	A6_2	1045	5deec26377748e12a1267e279aaba93e	Fungi	Ascomycota	Eurotiomycetes	Eurotiales	uncl. Eurotiales	uncl. Eurotiales	uncl. Eurotiales	44
Bofpari2	A6_1	1047	deae949884a2fa92c0873d86f50876a9	Fungi	Ascomycota	Sordariomycetes	Coniochaetales	Coniochaetaceae	Coniochaeta	uncl. Coniochaeta	144
Bofpari2	A6_1	1049	103420dd6a13a733c54b2ec8eab077ad	Fungi	Ascomycota	Sordariomycetes	Coniochaetales	Coniochaetaceae	Coniochaeta	uncl. Coniochaeta	2515
Bofpari2	A6_1	1051	63fc23740093b63ac20d71beb218c960	Fungi	Ascomycota	Sordariomycetes	Coniochaetales	Coniochaetaceae	Coniochaeta	uncl. Coniochaeta	1120
Bofpari2	A6_1	1052	282af95981caaebeda6ff26134ad454f	Fungi	Ascomycota	Sordariomycetes	Coniochaetales	Coniochaetaceae	Coniochaeta	uncl. Coniochaeta	19
Bofpari2	A6_1	1053	4342fd3cfbeab390b537335090c0a48f	Fungi	Ascomycota	Sordariomycetes	Coniochaetales	Coniochaetaceae	uncl. Coniochaetaceae	uncl. Coniochaetaceae	52
Bofpari2	A6_1	1055	5c6209a439045031021c4c82dcce3471	Fungi	Ascomycota	Sordariomycetes	Coniochaetales	Coniochaetaceae	Coniochaeta	uncl. Coniochaeta	29
Bofpari2	A6_1	1057	01d6d625a2a98bcda8188fd1c36e34ab	Fungi	Ascomycota	Dothideomycetes	Dothideales	Aureobasidiaceae	Kabatiella	uncl. Kabatiella	32
Bofpari2	A6_1	1058	3c3e52c193811907de3f1b8a429b2c9b	Fungi	Ascomycota	Sordariomycetes	Coniochaetales	Coniochaetaceae	Coniochaeta	uncl. Coniochaeta	39
Bofpari2	A6_1	1061	98061d64ff4095286b4f94d58ecc6a13	Fungi	Ascomycota	Sordariomycetes	Coniochaetales	Coniochaetaceae	uncl. Coniochaetaceae	uncl. Coniochaetaceae	149
Bofpari2	A6_1	1062	ff331860f7c2986cf7d15b66cf19f6db	Fungi	Ascomycota	Sordariomycetes	Coniochaetales	Coniochaetaceae	uncl. Coniochaetaceae	uncl. Coniochaetaceae	665
Bofpari2	A6_1	1067	50f763f95e264bb0a615e90f1ca88feb	Fungi	Ascomycota	Sordariomycetes	Coniochaetales	Coniochaetaceae	Coniochaeta	Coniochaeta acaciae	136
Bofpari2	A6_1	1069	a58508f58f6dd63aed14751919d073ba	Fungi	Ascomycota	Sordariomycetes	Sordariales	Sordariaceae	uncl. Sordariaceae	uncl. Sordariaceae	35
Bofpari2	A6_1	1077	89f848ab6d4571175f5e08d3839cf418	Fungi	Ascomycota	Sordariomycetes	Sordariales	Lasiosphaeriaceae	uncl. Lasiosphaeriaceae	uncl. Lasiosphaeriaceae	53
Bofpari2	A6_1	1080	ffba1bcd46b369202bc44897440930f1	Fungi	Ascomycota	Sordariomycetes	Sordariales	Lasiosphaeriaceae	uncl. Lasiosphaeriaceae	uncl. Lasiosphaeriaceae	225
Bofpari2	A6_1	1081	77402a59a3a97dae500feffdaa022f03	Fungi	Ascomycota	Sordariomycetes	Sordariales	Lasiosphaeriaceae	uncl. Lasiosphaeriaceae	uncl. Lasiosphaeriaceae	108
Bofpari2	A6_3	1086	b4162e64b330efcfddbd23e037bbe2b0	Fungi	Ascomycota	Eurotiomycetes	Onygenales	uncl. Onygenales	uncl. Onygenales	uncl. Onygenales	21
Bofpari2	A6_2	1088	9f0189c0aa4098d8575d8e394a1a137c	Fungi	Ascomycota	Eurotiomycetes	Onygenales	uncl. Onygenales	uncl. Onygenales	uncl. Onygenales	29
Bofpari2	A6_3	1088	9f0189c0aa4098d8575d8e394a1a137c	Fungi	Ascomycota	Eurotiomycetes	Onygenales	uncl. Onygenales	uncl. Onygenales	uncl. Onygenales	26
Bofpari2	A6_3	1095	5dd374a392153fdb54cbe791dfa0b0eb	Fungi	Ascomycota	Eurotiomycetes	Eurotiales	Aspergillaceae	Aspergillus	uncl. Aspergillus	106
Bofpari2	A6_1	1100	625437ac0263c44d2095d537017f84ad	Fungi	Ascomycota	Sordariomycetes	Sordariales	Lasiosphaeriaceae	Podospora	Podospora bullata	51
Bofpari2	A6_1	1101	264d05abbc51bc2ae8dd4a1536659509	Fungi	Ascomycota	Sordariomycetes	Sordariales	Lasiosphaeriaceae	Podospora	Podospora bullata	162
Bofpari2	A6_1	1108	c1f7094e3385606343348626b76d96b9	Fungi	Ascomycota	Sordariomycetes	Sordariales	uncl. Sordariales	uncl. Sordariales	uncl. Sordariales	61
Bofpari2	A6_2	1114	b674eb0881ca0aa4b9a5a7b52b86c122	Fungi	Ascomycota	Eurotiomycetes	Eurotiales	Aspergillaceae	Penicillium	uncl. Penicillium	111
Bofpari2	A6_3	1114	b674eb0881ca0aa4b9a5a7b52b86c122	Fungi	Ascomycota	Eurotiomycetes	Eurotiales	Aspergillaceae	Penicillium	uncl. Penicillium	60
Bofpari2	A6_1	1117	b8c36bd3768afcd0f88573e739982a61	Fungi	Ascomycota	Sordariomycetes	Sordariales	uncl. Sordariales	uncl. Sordariales	uncl. Sordariales	35
Bofpari2	A6_2	1118	b4ae182a5f6fcba91cfbb2591a49d2b0	Fungi	Ascomycota	Eurotiomycetes	Eurotiales	Aspergillaceae	Penicillium	Penicillium roseopurpureum	66
Bofpari2	A6_3	1118	b4ae182a5f6fcba91cfbb2591a49d2b0	Fungi	Ascomycota	Eurotiomycetes	Eurotiales	Aspergillaceae	Penicillium	Penicillium roseopurpureum	38
Bofpari2	A6_2	1119	dce7fb97e89d9eda68e581ab155d3f0f	Fungi	Ascomycota	Eurotiomycetes	Eurotiales	Aspergillaceae	Penicillium	Penicillium roseopurpureum	112
Bofpari2	A6_3	1119	dce7fb97e89d9eda68e581ab155d3f0f	Fungi	Ascomycota	Eurotiomycetes	Eurotiales	Aspergillaceae	Penicillium	Penicillium roseopurpureum	70
Bofpari2	A6_2	1121	cfa658d5aecc633349eb46f3ebb5f85d	Fungi	Ascomycota	Eurotiomycetes	Eurotiales	Aspergillaceae	Penicillium	uncl. Penicillium	39
Bofpari2	A6_1	1121	96511612afe51b0b2410adaac7e7de8d	Fungi	Ascomycota	Sordariomycetes	Sordariales	Chaetomiaceae	uncl. Chaetomiaceae	uncl. Chaetomiaceae	34
Bofpari2	A6_3	1122	1b5401782d47c9cbb0dbaeeccf23ce73	Fungi	Ascomycota	Eurotiomycetes	Eurotiales	Aspergillaceae	Penicillium	uncl. Penicillium	20
Bofpari2	A6_2	1128	e0694401e600184988bfafddf3d825c1	Fungi	Ascomycota	Eurotiomycetes	Eurotiales	Aspergillaceae	Penicillium	uncl. Penicillium	12
Bofpari2	A6_2	1130	38599dee3ffdd5bbef695a2027a64e5d	Fungi	Ascomycota	Eurotiomycetes	Eurotiales	Aspergillaceae	Penicillium	uncl. Penicillium	63
Bofpari2	A6_3	1130	38599dee3ffdd5bbef695a2027a64e5d	Fungi	Ascomycota	Eurotiomycetes	Eurotiales	Aspergillaceae	Penicillium	uncl. Penicillium	40
Bofpari2	A6_2	1136	2679fa92637945c107dae1a2c67b4454	Fungi	Ascomycota	Eurotiomycetes	Eurotiales	Aspergillaceae	Penicillium	uncl. Penicillium	20
Bofpari2	A6_2	1139	51f4314d0c54cbfbd32abdce4217f4e2	Fungi	Ascomycota	Eurotiomycetes	Eurotiales	Aspergillaceae	Penicillium	uncl. Penicillium	331
Bofpari2	A6_3	1139	51f4314d0c54cbfbd32abdce4217f4e2	Fungi	Ascomycota	Eurotiomycetes	Eurotiales	Aspergillaceae	Penicillium	uncl. Penicillium	258
Bofpari2	A6_2	1141	1e19db7059290a953d76ad2fee6ae03d	Fungi	Ascomycota	Eurotiomycetes	Eurotiales	Aspergillaceae	Penicillium	uncl. Penicillium	75
Bofpari2	A6_3	1141	1e19db7059290a953d76ad2fee6ae03d	Fungi	Ascomycota	Eurotiomycetes	Eurotiales	Aspergillaceae	Penicillium	uncl. Penicillium	57
Bofpari2	A6_2	1142	d6b9241934eb64f2826fc1f665f0629a	Fungi	Ascomycota	Eurotiomycetes	Eurotiales	Aspergillaceae	Penicillium	uncl. Penicillium	101
Bofpari2	A6_3	1142	d6b9241934eb64f2826fc1f665f0629a	Fungi	Ascomycota	Eurotiomycetes	Eurotiales	Aspergillaceae	Penicillium	uncl. Penicillium	93
Bofpari2	A6_1	1144	014e39e491cf58da2845f130ea0ae265	Fungi	Ascomycota	uncl. Ascomycota	uncl. Ascomycota	uncl. Ascomycota	uncl. Ascomycota	uncl. Ascomycota	20
Bofpari2	A6_1	1145	60189f5ad73cd0685c331d37e94e1101	Fungi	Ascomycota	Lecanoromycetes	Candelariales	Candelariaceae	uncl. Candelariaceae	uncl. Candelariaceae	18
Bofpari2	A6_1	1146	0aa7275c65636e4370bdcd2b9954350c	Fungi	Ascomycota	Lecanoromycetes	Pertusariales	Megasporaceae	uncl. Megasporaceae	uncl. Megasporaceae	9
Bofpari2	A6_3	1146	6b24cf5df4b440e0406eb0e70a1abb7b	Fungi	Ascomycota	Eurotiomycetes	Eurotiales	Aspergillaceae	Penicillium	uncl. Penicillium	1
Bofpari2	A6_3	1147	77f1b98c0e53a50d81fa36fb29fc9565	Fungi	Ascomycota	Eurotiomycetes	Eurotiales	Aspergillaceae	Penicillium	uncl. Penicillium	73
Bofpari2	A6_2	1147	77f1b98c0e53a50d81fa36fb29fc9565	Fungi	Ascomycota	Eurotiomycetes	Eurotiales	Aspergillaceae	Penicillium	uncl. Penicillium	72
Bofpari2	A6_1	1147	28b82e492f8f4de4548cd93944f7389d	Fungi	Ascomycota	Lecanoromycetes	Umbilicariales	uncl. Umbilicariales	uncl. Umbilicariales	uncl. Umbilicariales	26
Bofpari2	A6_1	1149	9b8ebe0aa1a574a60438d4cf2515ffd5	Fungi	Ascomycota	Lecanoromycetes	Acarosporales	Acarosporaceae	Acarospora	uncl. Acarospora	343
Bofpari2	A6_1	1150	0f48053cbe35c9a33fbb7abfaca96a4f	Fungi	Ascomycota	Lecanoromycetes	Acarosporales	Acarosporaceae	Acarospora	uncl. Acarospora	18
Bofpari2	A6_1	1151	208d68f8387c3d1fab59c4f35e8fef5a	Fungi	uncl. Fungi	uncl. Fungi	uncl. Fungi	uncl. Fungi	uncl. Fungi	uncl. Fungi	5
Bofpari2	A6_2	1153	e3490df755b80138ec231fd5797e97cd	Fungi	Ascomycota	Eurotiomycetes	Eurotiales	Aspergillaceae	Penicillium	uncl. Penicillium	9
Bofpari2	A6_1	1154	4bf1c16bcf616c1eba4129587177e18b	Fungi	uncl. Fungi	uncl. Fungi	uncl. Fungi	uncl. Fungi	uncl. Fungi	uncl. Fungi	14
Bofpari2	A6_1	1156	d86055e2cc46ec258e1340a8e4127f6f	Fungi	uncl. Fungi	uncl. Fungi	uncl. Fungi	uncl. Fungi	uncl. Fungi	uncl. Fungi	28
Bofpari2	A6_1	1157	c457cbbad41eb15b8ff6e1c284b703a4	Fungi	Ascomycota	Dothideomycetes	Tubeufiales	uncl. Tubeufiales	uncl. Tubeufiales	uncl. Tubeufiales	537
Bofpari2	A6_1	1158	15a7ed3d46d4149312b500a713188cea	Fungi	uncl. Fungi	uncl. Fungi	uncl. Fungi	uncl. Fungi	uncl. Fungi	uncl. Fungi	329
Bofpari2	A6_1	1159	af7861df0a1781bb48b0df72aa2e8020	Fungi	uncl. Fungi	uncl. Fungi	uncl. Fungi	uncl. Fungi	uncl. Fungi	uncl. Fungi	152
Bofpari2	A6_1	1160	90eb50f63a6320db4b1a8b92b566d7f7	Fungi	uncl. Fungi	uncl. Fungi	uncl. Fungi	uncl. Fungi	uncl. Fungi	uncl. Fungi	12
Bofpari2	A6_2	1161	b64ac50768acce9c52faaa632c42404b	Fungi	Ascomycota	Eurotiomycetes	Eurotiales	Aspergillaceae	Penicillium	uncl. Penicillium	32
Bofpari2	A6_3	1161	b64ac50768acce9c52faaa632c42404b	Fungi	Ascomycota	Eurotiomycetes	Eurotiales	Aspergillaceae	Penicillium	uncl. Penicillium	21
Bofpari2	A6_1	1162	e50368378e583fb781fd50247d0fbf30	Fungi	Ascomycota	uncl. Ascomycota	uncl. Ascomycota	uncl. Ascomycota	uncl. Ascomycota	uncl. Ascomycota	16
Bofpari2	A6_1	1163	00b052972485c35b7d852ab354dd427f	Fungi	uncl. Fungi	uncl. Fungi	uncl. Fungi	uncl. Fungi	uncl. Fungi	uncl. Fungi	125
Bofpari2	A6_1	1164	d1223490bd695fe44bedaa28bf52f0e4	Fungi	Ascomycota	uncl. Ascomycota	uncl. Ascomycota	uncl. Ascomycota	uncl. Ascomycota	uncl. Ascomycota	6
Bofpari2	A6_1	1165	83d96da9ee711f22d2d6bb490c6d5d3c	Fungi	Ascomycota	Lecanoromycetes	Caliciales	uncl. Caliciales	uncl. Caliciales	uncl. Caliciales	17
Bofpari2	A6_1	1167	de69fa23c86d30fe926a1fcda5eaeeef	Fungi	Ascomycota	Lecanoromycetes	Trapeliales	Trapeliaceae	Trapelia	Trapelia elacista	31
Bofpari2	A6_1	1168	9074fead017367d6c9e717302dac3240	Fungi	Ascomycota	Lecanoromycetes	Lecanorales	Parmeliaceae	Xanthoparmelia	uncl. Xanthoparmelia	186
Bofpari2	A6_1	1170	23029f2feb9ba5cd7b891e9ab9f88d07	Fungi	uncl. Fungi	uncl. Fungi	uncl. Fungi	uncl. Fungi	uncl. Fungi	uncl. Fungi	13
Bofpari2	A6_1	1173	25aa7d92533d7e08fd0b7e1c6a895340	Fungi	uncl. Fungi	uncl. Fungi	uncl. Fungi	uncl. Fungi	uncl. Fungi	uncl. Fungi	7
Bofpari2	A6_1	1174	e59fd2f149e683e00f41e3943525dd1a	Fungi	uncl. Fungi	uncl. Fungi	uncl. Fungi	uncl. Fungi	uncl. Fungi	uncl. Fungi	8
Bofpari2	A6_1	1180	76257aef31a1900d380f5f5ff6892ae4	Fungi	Ascomycota	uncl. Ascomycota	uncl. Ascomycota	uncl. Ascomycota	uncl. Ascomycota	uncl. Ascomycota	68
Bofpari2	A6_1	1185	b48534f75ab30293c8455a4760ff48d8	Fungi	Ascomycota	Eurotiomycetes	Chaetothyriales	uncl. Chaetothyriales	uncl. Chaetothyriales	uncl. Chaetothyriales	34
Bofpari2	A6_1	1186	12840dbf6eb8911a2be9a454783d093b	Fungi	Ascomycota	Eurotiomycetes	Chaetothyriales	uncl. Chaetothyriales	uncl. Chaetothyriales	uncl. Chaetothyriales	24
Bofpari2	A6_1	1188	3bdd464bc621e61abc2853539903a284	Fungi	Ascomycota	Eurotiomycetes	Chaetothyriales	Herpotrichiellaceae	uncl. Herpotrichiellaceae	uncl. Herpotrichiellaceae	47
Bofpari2	A6_1	1190	9e6e88fff0f2f92bb17bb9a35c92f5ba	Fungi	Ascomycota	Eurotiomycetes	Chaetothyriales	Herpotrichiellaceae	uncl. Herpotrichiellaceae	uncl. Herpotrichiellaceae	83
Bofpari2	A6_1	1193	c82b23f1ac50a8899269f9b2717c9f99	Fungi	Ascomycota	Eurotiomycetes	Chaetothyriales	Herpotrichiellaceae	uncl. Herpotrichiellaceae	uncl. Herpotrichiellaceae	45
Bofpari2	A6_1	1196	6fb5747b825eb8da0705f3f25828822b	Fungi	Ascomycota	Eurotiomycetes	Chaetothyriales	Herpotrichiellaceae	uncl. Herpotrichiellaceae	uncl. Herpotrichiellaceae	29
Bofpari2	A6_1	1203	d9d2c3ae0164eb0f23cadc9856203f6d	Fungi	uncl. Fungi	uncl. Fungi	uncl. Fungi	uncl. Fungi	uncl. Fungi	uncl. Fungi	45
Bofpari2	A6_1	1206	b9c1e5b44043647598cb1307195254f1	Fungi	Ascomycota	Arthoniomycetes	Lichenostigmatales	Phaeococcomycetaceae	Phaeococcomyces	uncl. Phaeococcomyces	30
Bofpari2	A6_1	1209	265fa2e0b05c246d8da135028838ebce	Fungi	uncl. Fungi	uncl. Fungi	uncl. Fungi	uncl. Fungi	uncl. Fungi	uncl. Fungi	14
Bofpari2	A6_1	1210	4504cdace61297b6efc46ad5af46f279	Fungi	uncl. Fungi	uncl. Fungi	uncl. Fungi	uncl. Fungi	uncl. Fungi	uncl. Fungi	40
Bofpari2	A6_1	1211	0385045f17771830d069d21fbef38572	Fungi	uncl. Fungi	uncl. Fungi	uncl. Fungi	uncl. Fungi	uncl. Fungi	uncl. Fungi	29
Bofpari2	A6_1	1212	d751f7e29d005ae1170adf6b9d65a23c	Fungi	Ascomycota	Eurotiomycetes	Verrucariales	Verrucariaceae	Endocarpon	uncl. Endocarpon	47
Bofpari2	A6_1	1220	284b33844d8923fa4d7265d08f6b2a29	Fungi	Ascomycota	Eurotiomycetes	Eurotiales	uncl. Eurotiales	uncl. Eurotiales	uncl. Eurotiales	31
Bofpari2	A6_1	1221	5deec26377748e12a1267e279aaba93e	Fungi	Ascomycota	Eurotiomycetes	Eurotiales	uncl. Eurotiales	uncl. Eurotiales	uncl. Eurotiales	26
Bofpari2	A6_1	1224	73075ecd804e384e5e654a57b2574bd1	Fungi	Ascomycota	Eurotiomycetes	Eurotiales	Trichocomaceae	Thermomyces	uncl. Thermomyces	17
Bofpari2	A6_1	1226	77ecc334dd56c5b87d60d006220e8fcb	Fungi	Ascomycota	Eurotiomycetes	Eurotiales	Aspergillaceae	Aspergillus	uncl. Aspergillus	28
Bofpari2	A6_1	1229	b4162e64b330efcfddbd23e037bbe2b0	Fungi	Ascomycota	Eurotiomycetes	uncl. Eurotiomycetes	uncl. Eurotiomycetes	uncl. Eurotiomycetes	uncl. Eurotiomycetes	21
Bofpari2	A6_1	1230	6c79b6a1dd5ee8e85a2dd07c798fe18d	Fungi	Ascomycota	Eurotiomycetes	Eurotiales	Aspergillaceae	Monascus	Monascus purpureus	29
Bofpari2	A6_1	1232	a5b1554d400c540a3bb7c0cc8d6fc5e1	Fungi	Ascomycota	Eurotiomycetes	Eurotiales	Thermoascaceae	Thermoascus	Thermoascus crustaceus	67
Bofpari2	A6_1	1233	1598980c9f65a77406ae604cc90d1373	Fungi	Ascomycota	Eurotiomycetes	Eurotiales	Thermoascaceae	Thermoascus	Thermoascus aurantiacus	75
Bofpari2	A6_1	1241	dce7fb97e89d9eda68e581ab155d3f0f	Fungi	Ascomycota	Eurotiomycetes	Eurotiales	Aspergillaceae	Penicillium	uncl. Penicillium	124
Bofpari2	A6_1	1242	cfa658d5aecc633349eb46f3ebb5f85d	Fungi	Ascomycota	Eurotiomycetes	Eurotiales	Aspergillaceae	Penicillium	uncl. Penicillium	29
Bofpari2	A6_3	1246	0b260bc5025dbbf2e7f51c5f75d3fe53	Fungi	Ascomycota	Dothideomycetes	Pleosporales	Sporormiaceae	Westerdykella	uncl. Westerdykella	82
Bofpari2	A6_1	1246	38599dee3ffdd5bbef695a2027a64e5d	Fungi	Ascomycota	Eurotiomycetes	Eurotiales	Aspergillaceae	Penicillium	Penicillium sacculum	36
Bofpari2	A6_1	1247	51f4314d0c54cbfbd32abdce4217f4e2	Fungi	Ascomycota	Eurotiomycetes	Eurotiales	Aspergillaceae	Penicillium	uncl. Penicillium	309
Bofpari2	A6_1	1248	1e19db7059290a953d76ad2fee6ae03d	Fungi	Ascomycota	Eurotiomycetes	Eurotiales	Aspergillaceae	Penicillium	uncl. Penicillium	87
Bofpari2	A6_1	1254	77f1b98c0e53a50d81fa36fb29fc9565	Fungi	Ascomycota	Eurotiomycetes	Eurotiales	Aspergillaceae	Penicillium	uncl. Penicillium	44
Bofpari2	A6_1	1262	23a89198fc694e9cc289c7f298b97adc	Fungi	Ascomycota	Dothideomycetes	Botryosphaeriales	uncl. Botryosphaeriales	uncl. Botryosphaeriales	uncl. Botryosphaeriales	17
Bofpari2	A6_1	1264	95bcd3f1e2c310278b9142bae570bf90	Fungi	Ascomycota	uncl. Ascomycota	uncl. Ascomycota	uncl. Ascomycota	uncl. Ascomycota	uncl. Ascomycota	378
Bofpari2	A6_1	1265	f9ecffdb51824cef28ea7e35ff26f3d4	Fungi	Ascomycota	uncl. Ascomycota	uncl. Ascomycota	uncl. Ascomycota	uncl. Ascomycota	uncl. Ascomycota	250
Bofpari2	A6_2	1265	651b2e9674c32dfbafae702704cc7d1c	Fungi	Ascomycota	Dothideomycetes	Pleosporales	Lentitheciaceae	Pleurophoma	uncl. Pleurophoma	72
Bofpari2	A6_3	1265	651b2e9674c32dfbafae702704cc7d1c	Fungi	Ascomycota	Dothideomycetes	Pleosporales	Lentitheciaceae	Pleurophoma	uncl. Pleurophoma	37
Bofpari2	A6_1	1266	86b3a25adc124b7309d27642af803db9	Fungi	uncl. Fungi	uncl. Fungi	uncl. Fungi	uncl. Fungi	uncl. Fungi	uncl. Fungi	19
Bofpari2	A6_2	1267	5bcd4e1a0010f1570a98332b97600cdd	Fungi	Ascomycota	Dothideomycetes	Pleosporales	Periconiaceae	Periconia	uncl. Periconia	6
Bofpari2	A6_1	1271	d367088c0e5640b01fcc6c06a37b3585	Fungi	Basidiomycota	Agaricomycetes	uncl. Agaricomycetes	uncl. Agaricomycetes	uncl. Agaricomycetes	uncl. Agaricomycetes	43
Bofpari2	A6_1	1272	3df70544523658321ea3aca7270d7fa7	Fungi	uncl. Fungi	uncl. Fungi	uncl. Fungi	uncl. Fungi	uncl. Fungi	uncl. Fungi	40
Bofpari2	A6_1	1273	b0b4692380e73353b80703089204b9f5	Fungi	uncl. Fungi	uncl. Fungi	uncl. Fungi	uncl. Fungi	uncl. Fungi	uncl. Fungi	46
Bofpari2	A6_1	1274	acf7a24c438f6c1a65db25aea1ff79a5	Fungi	Ascomycota	Dothideomycetes	Dothideales	Aureobasidiaceae	uncl. Aureobasidiaceae	uncl. Aureobasidiaceae	18
Bofpari2	A6_2	1275	d8b718d26ea55d9deb97fc40611c4861	Fungi	Ascomycota	Dothideomycetes	Pleosporales	Massarinaceae	Stagonospora	uncl. Stagonospora	4
Bofpari2	A6_3	1275	d8b718d26ea55d9deb97fc40611c4861	Fungi	Ascomycota	Dothideomycetes	Pleosporales	Massarinaceae	Stagonospora	uncl. Stagonospora	4
Bofpari2	A6_1	1279	1372f7a35feee7e26bec803f6ef21f13	Fungi	Ascomycota	Dothideomycetes	Dothideales	Aureobasidiaceae	Aureobasidium	uncl. Aureobasidium	125
Bofpari2	A6_1	1280	44706b7cde5931a5cf7d50e6c590b3c5	Fungi	Ascomycota	Dothideomycetes	Dothideales	Aureobasidiaceae	Aureobasidium	uncl. Aureobasidium	63
Bofpari2	A6_1	1282	374806b4ac85600c1b4643334eba5558	Fungi	Ascomycota	Dothideomycetes	Dothideales	Dothioraceae	Hormonema	Hormonema viticola	139
Bofpari2	A6_1	1283	a93fda3fd330f3df2b8875c40dc297fe	Fungi	Ascomycota	Dothideomycetes	Dothideales	Dothioraceae	Hormonema	Hormonema viticola	79
Bofpari2	A6_2	1285	0dd13428894a6b89071e1328706dd275	Fungi	Ascomycota	Dothideomycetes	Pleosporales	Didymosphaeriaceae	uncl. Didymosphaeriaceae	uncl. Didymosphaeriaceae	92
Bofpari2	A6_3	1285	0dd13428894a6b89071e1328706dd275	Fungi	Ascomycota	Dothideomycetes	Pleosporales	Didymosphaeriaceae	uncl. Didymosphaeriaceae	uncl. Didymosphaeriaceae	45
Bofpari2	A6_1	1287	2f8c2d38b8343db2e06bfaab9fa6e2a3	Fungi	Ascomycota	Dothideomycetes	Dothideales	Dothioraceae	Dothiora	uncl. Dothiora	84
Bofpari2	A6_1	1288	8aa1494a5ba12a38489f432186e30fb4	Fungi	Ascomycota	Dothideomycetes	Dothideales	uncl. Dothideales	uncl. Dothideales	uncl. Dothideales	184
Bofpari2	A6_3	1288	066d2d00c5337e9e218b54f99dd0332e	Fungi	Ascomycota	Dothideomycetes	Pleosporales	Didymosphaeriaceae	Paraphaeosphaeria	uncl. Paraphaeosphaeria	5
Bofpari2	A6_3	1289	76ca8aa5910fe86bdab253e62f16a907	Fungi	Ascomycota	Dothideomycetes	Pleosporales	Didymosphaeriaceae	Paraphaeosphaeria	Paraphaeosphaeria sporulosa	15
Bofpari2	A6_2	1289	76ca8aa5910fe86bdab253e62f16a907	Fungi	Ascomycota	Dothideomycetes	Pleosporales	Didymosphaeriaceae	Paraphaeosphaeria	Paraphaeosphaeria sporulosa	10
Bofpari2	A6_1	1291	254713f871cee8438cc6366a8c1a6a67	Fungi	uncl. Fungi	uncl. Fungi	uncl. Fungi	uncl. Fungi	uncl. Fungi	uncl. Fungi	165
Bofpari2	A6_3	1291	a7a1c915e942251600951680edd1fa48	Fungi	Ascomycota	Dothideomycetes	Pleosporales	uncl. Pleosporales	uncl. Pleosporales	uncl. Pleosporales	17
Bofpari2	A6_1	1292	32b3c9365966813158610a67660398ac	Fungi	Basidiomycota	Agaricomycetes	uncl. Agaricomycetes	uncl. Agaricomycetes	uncl. Agaricomycetes	uncl. Agaricomycetes	189
Bofpari2	A6_1	1293	9fc3e20cf4f736a0d36f4d4028ee9023	Fungi	Ascomycota	uncl. Ascomycota	uncl. Ascomycota	uncl. Ascomycota	uncl. Ascomycota	uncl. Ascomycota	58
Bofpari2	A6_3	1293	5b81692737f9b433f9935ee65903938e	Fungi	Ascomycota	Dothideomycetes	Pleosporales	uncl. Pleosporales	uncl. Pleosporales	uncl. Pleosporales	34
Bofpari2	A6_1	1294	d06d8b5d3f858bf656c676e721775686	Fungi	Ascomycota	uncl. Ascomycota	uncl. Ascomycota	uncl. Ascomycota	uncl. Ascomycota	uncl. Ascomycota	240
Bofpari2	A6_1	1295	a3c04cbdf1e42391f073482c0499929c	Fungi	Ascomycota	uncl. Ascomycota	uncl. Ascomycota	uncl. Ascomycota	uncl. Ascomycota	uncl. Ascomycota	51
Bofpari2	A6_1	1296	4d39566f944f20d667aec8dd42d02831	Fungi	Basidiomycota	Agaricomycetes	uncl. Agaricomycetes	uncl. Agaricomycetes	uncl. Agaricomycetes	uncl. Agaricomycetes	28
Bofpari2	A6_1	1299	498e3fa879677aa90bd971a3397c51ca	Fungi	uncl. Fungi	uncl. Fungi	uncl. Fungi	uncl. Fungi	uncl. Fungi	uncl. Fungi	276
Bofpari2	A6_1	1300	fb246f8e5e737e0d6902974880756b6c	Fungi	Ascomycota	Dothideomycetes	Capnodiales	uncl. Capnodiales	uncl. Capnodiales	uncl. Capnodiales	36
Bofpari2	A6_1	1301	ddbad9d872a3933f451ad4c32b98f4cb	Fungi	uncl. Fungi	uncl. Fungi	uncl. Fungi	uncl. Fungi	uncl. Fungi	uncl. Fungi	36
Bofpari2	A6_3	1303	341c5edbeb4f4077ce4c522b0d33e719	Fungi	Ascomycota	Dothideomycetes	Pleosporales	uncl. Pleosporales	uncl. Pleosporales	uncl. Pleosporales	8
Bofpari2	A6_1	1304	1088f84065d0113f4b5e255907410a51	Fungi	Ascomycota	Dothideomycetes	Capnodiales	Teratosphaeriaceae	Lapidomyces	uncl. Lapidomyces	50
Bofpari2	A6_3	1304	98775ee6da38244e6fc48d5dcd3b9a5c	Fungi	Ascomycota	Dothideomycetes	Pleosporales	uncl. Pleosporales	uncl. Pleosporales	uncl. Pleosporales	18
Bofpari2	A6_2	1305	72d1160456a208c296b33b99ad4d38be	Fungi	Ascomycota	Dothideomycetes	Pleosporales	uncl. Pleosporales	uncl. Pleosporales	uncl. Pleosporales	26
Bofpari2	A6_1	1306	c04402095981a3def446c253bee75e21	Fungi	Ascomycota	Dothideomycetes	Capnodiales	Teratosphaeriaceae	Lapidomyces	uncl. Lapidomyces	288
Bofpari2	A6_1	1311	90770b5e22802242f8aa90cd7d8fde0c	Fungi	uncl. Fungi	uncl. Fungi	uncl. Fungi	uncl. Fungi	uncl. Fungi	uncl. Fungi	40
Bofpari2	A6_2	1311	529d4de5bd456e07b3bce7904376dc68	Fungi	Ascomycota	uncl. Ascomycota	uncl. Ascomycota	uncl. Ascomycota	uncl. Ascomycota	uncl. Ascomycota	39
Bofpari2	A6_1	1312	f11db8ce69abf477184e32aa6e7952f8	Fungi	uncl. Fungi	uncl. Fungi	uncl. Fungi	uncl. Fungi	uncl. Fungi	uncl. Fungi	247
Bofpari2	A6_2	1312	908cb9a65fe78cc11b99d122158e9c74	Fungi	Ascomycota	Dothideomycetes	Pleosporales	uncl. Pleosporales	uncl. Pleosporales	uncl. Pleosporales	26
Bofpari2	A6_1	1314	340933a4a1bac29c04e32985b3a4ec76	Fungi	uncl. Fungi	uncl. Fungi	uncl. Fungi	uncl. Fungi	uncl. Fungi	uncl. Fungi	241
Bofpari2	A6_3	1315	18a0647b82b03feefdd70549739bdffc	Fungi	Ascomycota	uncl. Ascomycota	uncl. Ascomycota	uncl. Ascomycota	uncl. Ascomycota	uncl. Ascomycota	11
Bofpari2	A6_3	1317	a2b7bc8f794d12853cf7fbdbe0b45a0d	Fungi	Ascomycota	uncl. Ascomycota	uncl. Ascomycota	uncl. Ascomycota	uncl. Ascomycota	uncl. Ascomycota	171
Bofpari2	A6_2	1317	a2b7bc8f794d12853cf7fbdbe0b45a0d	Fungi	Ascomycota	uncl. Ascomycota	uncl. Ascomycota	uncl. Ascomycota	uncl. Ascomycota	uncl. Ascomycota	119
Bofpari2	A6_1	1318	f856e99a1193fbb29f2eac8ac0ceb837	Fungi	Ascomycota	Dothideomycetes	Capnodiales	uncl. Capnodiales	uncl. Capnodiales	uncl. Capnodiales	161
Bofpari2	A6_2	1319	02663bc81cd2d010b5abe22d8e120063	Fungi	Ascomycota	uncl. Ascomycota	uncl. Ascomycota	uncl. Ascomycota	uncl. Ascomycota	uncl. Ascomycota	87
Bofpari2	A6_3	1321	b70cedf72d3230c057510b52c9fab220	Fungi	Ascomycota	uncl. Ascomycota	uncl. Ascomycota	uncl. Ascomycota	uncl. Ascomycota	uncl. Ascomycota	480
Bofpari2	A6_2	1321	b70cedf72d3230c057510b52c9fab220	Fungi	Ascomycota	uncl. Ascomycota	uncl. Ascomycota	uncl. Ascomycota	uncl. Ascomycota	uncl. Ascomycota	476
Bofpari2	A6_3	1322	845bd80c2d1727a7e25c99c9a66f45a6	Fungi	Ascomycota	uncl. Ascomycota	uncl. Ascomycota	uncl. Ascomycota	uncl. Ascomycota	uncl. Ascomycota	80
Bofpari2	A6_2	1323	1e24d7ad8c20cebd0e2e5392c942edf4	Fungi	Ascomycota	uncl. Ascomycota	uncl. Ascomycota	uncl. Ascomycota	uncl. Ascomycota	uncl. Ascomycota	2971
Bofpari2	A6_3	1323	1e24d7ad8c20cebd0e2e5392c942edf4	Fungi	Ascomycota	uncl. Ascomycota	uncl. Ascomycota	uncl. Ascomycota	uncl. Ascomycota	uncl. Ascomycota	2005
Bofpari2	A6_1	1323	a1374dfae88a5e929400061757ee19b0	Fungi	uncl. Fungi	uncl. Fungi	uncl. Fungi	uncl. Fungi	uncl. Fungi	uncl. Fungi	162
Bofpari2	A6_2	1324	f77a0a974a89a6b7743d3c03d4e3c401	Fungi	Ascomycota	uncl. Ascomycota	uncl. Ascomycota	uncl. Ascomycota	uncl. Ascomycota	uncl. Ascomycota	99
Bofpari2	A6_3	1324	f77a0a974a89a6b7743d3c03d4e3c401	Fungi	Ascomycota	uncl. Ascomycota	uncl. Ascomycota	uncl. Ascomycota	uncl. Ascomycota	uncl. Ascomycota	66
Bofpari2	A6_1	1324	4b445b093f892b30bb3c1c9c4c6912f8	Fungi	Basidiomycota	Agaricomycetes	uncl. Agaricomycetes	uncl. Agaricomycetes	uncl. Agaricomycetes	uncl. Agaricomycetes	15
Bofpari2	A6_2	1325	7273f2306534a3ad8bcce0ac92e3cc97	Fungi	Ascomycota	uncl. Ascomycota	uncl. Ascomycota	uncl. Ascomycota	uncl. Ascomycota	uncl. Ascomycota	678
Bofpari2	A6_3	1325	7273f2306534a3ad8bcce0ac92e3cc97	Fungi	Ascomycota	uncl. Ascomycota	uncl. Ascomycota	uncl. Ascomycota	uncl. Ascomycota	uncl. Ascomycota	427
Bofpari2	A6_2	1327	3956773cfedbca5bd492376b96d67bf8	Fungi	Ascomycota	uncl. Ascomycota	uncl. Ascomycota	uncl. Ascomycota	uncl. Ascomycota	uncl. Ascomycota	115
Bofpari2	A6_1	1327	bc95a745f4460d1bed6e36fae9f58dba	Fungi	Ascomycota	Dothideomycetes	Capnodiales	Teratosphaeriaceae	Elasticomyces	Elasticomyces elasticus	15
Bofpari2	A6_2	1328	9f0e450e15c3b76187c598c8fb15342e	Fungi	Ascomycota	uncl. Ascomycota	uncl. Ascomycota	uncl. Ascomycota	uncl. Ascomycota	uncl. Ascomycota	8602
Bofpari2	A6_3	1328	9f0e450e15c3b76187c598c8fb15342e	Fungi	Ascomycota	uncl. Ascomycota	uncl. Ascomycota	uncl. Ascomycota	uncl. Ascomycota	uncl. Ascomycota	4565
Bofpari2	A6_1	1330	57e8a8f695cb93ead5b5ec1e81eae680	Fungi	Ascomycota	uncl. Ascomycota	uncl. Ascomycota	uncl. Ascomycota	uncl. Ascomycota	uncl. Ascomycota	38
Bofpari2	A6_1	1331	d773f57197eaba3812709c68847d4ec7	Fungi	Ascomycota	Eurotiomycetes	Mycocaliciales	Mycocaliciaceae	Mycocalicium	Mycocalicium victoriae	99
Bofpari2	A6_1	1332	6eb006fca05c5bf72f177e036c945a94	Fungi	Basidiomycota	Agaricomycetes	uncl. Agaricomycetes	uncl. Agaricomycetes	uncl. Agaricomycetes	uncl. Agaricomycetes	20
Bofpari2	A6_3	1332	e6166aa9e15357e590239dd9f0c7c9ad	Fungi	Ascomycota	Dothideomycetes	Pleosporales	Phaeosphaeriaceae	Paraphoma	uncl. Paraphoma	1
Bofpari2	A6_1	1333	61b9e46b719c59017b838739c316c865	Fungi	Basidiomycota	Agaricomycetes	uncl. Agaricomycetes	uncl. Agaricomycetes	uncl. Agaricomycetes	uncl. Agaricomycetes	976
Bofpari2	A6_1	1334	0fb55d8cc32f2d33dc241b675ebec7da	Fungi	Basidiomycota	Agaricomycetes	uncl. Agaricomycetes	uncl. Agaricomycetes	uncl. Agaricomycetes	uncl. Agaricomycetes	847
Bofpari2	A6_1	1335	b1c418f8b1505213415fe80128afece1	Fungi	Basidiomycota	Agaricomycetes	uncl. Agaricomycetes	uncl. Agaricomycetes	uncl. Agaricomycetes	uncl. Agaricomycetes	467
Bofpari2	A6_1	1336	95fa641760c8de273935f27f7fc8b4f8	Fungi	Basidiomycota	Agaricomycetes	uncl. Agaricomycetes	uncl. Agaricomycetes	uncl. Agaricomycetes	uncl. Agaricomycetes	231
Bofpari2	A6_1	1337	fa47fd2499c820936972528a5d06889a	Fungi	Basidiomycota	Agaricomycetes	uncl. Agaricomycetes	uncl. Agaricomycetes	uncl. Agaricomycetes	uncl. Agaricomycetes	520
Bofpari2	A6_3	1337	b69f849446348b6ac912c110d13d6a03	Fungi	Ascomycota	Dothideomycetes	Pleosporales	uncl. Pleosporales	uncl. Pleosporales	uncl. Pleosporales	280
Bofpari2	A6_2	1337	b69f849446348b6ac912c110d13d6a03	Fungi	Ascomycota	Dothideomycetes	Pleosporales	uncl. Pleosporales	uncl. Pleosporales	uncl. Pleosporales	185
Bofpari2	A6_1	1338	070f0bc938830d4db1183ca8cfd310b4	Fungi	Basidiomycota	Agaricomycetes	uncl. Agaricomycetes	uncl. Agaricomycetes	uncl. Agaricomycetes	uncl. Agaricomycetes	8511
Bofpari2	A6_2	1338	56728fb453ff9bb7982168b3a2863773	Fungi	Ascomycota	Dothideomycetes	Pleosporales	Phaeosphaeriaceae	Paraphoma	uncl. Paraphoma	34
Bofpari2	A6_3	1338	56728fb453ff9bb7982168b3a2863773	Fungi	Ascomycota	Dothideomycetes	Pleosporales	Phaeosphaeriaceae	Paraphoma	uncl. Paraphoma	15
Bofpari2	A6_1	1339	a6d3fddbb8468b705e69b457d3d5a904	Fungi	Ascomycota	Dothideomycetes	Capnodiales	uncl. Capnodiales	uncl. Capnodiales	uncl. Capnodiales	36
Bofpari2	A6_1	1340	ac00e450e1e39f0c7b1c5bfe202196ee	Fungi	uncl. Fungi	uncl. Fungi	uncl. Fungi	uncl. Fungi	uncl. Fungi	uncl. Fungi	16
Bofpari2	A6_3	1340	50673a202431a1375e65887aad2083f3	Fungi	Ascomycota	Dothideomycetes	Pleosporales	Phaeosphaeriaceae	Paraphoma	uncl. Paraphoma	12
Bofpari2	A6_2	1341	4a1da14f9bfa20164144e001a9fdd88a	Fungi	Ascomycota	Dothideomycetes	Pleosporales	Phaeosphaeriaceae	Paraphoma	uncl. Paraphoma	88
Bofpari2	A6_1	1341	e66d93a18926023333254d6beba40705	Fungi	Ascomycota	Lecanoromycetes	Peltigerales	Pannariaceae	Pectenia	Pectenia plumbea	46
Bofpari2	A6_3	1342	caa9771e53d30fd72e3d6342ee6fd570	Fungi	Ascomycota	Dothideomycetes	Pleosporales	Phaeosphaeriaceae	Paraphoma	uncl. Paraphoma	5239
Bofpari2	A6_2	1342	caa9771e53d30fd72e3d6342ee6fd570	Fungi	Ascomycota	Dothideomycetes	Pleosporales	Phaeosphaeriaceae	Paraphoma	uncl. Paraphoma	324
Bofpari2	A6_1	1342	1b5a8a9c5c7724ab5680cd3f66496e16	Fungi	Basidiomycota	Agaricomycetes	uncl. Agaricomycetes	uncl. Agaricomycetes	uncl. Agaricomycetes	uncl. Agaricomycetes	15
Bofpari2	A6_3	1343	a51195308acde0f347011eea0a0a0b8d	Fungi	uncl. Fungi	uncl. Fungi	uncl. Fungi	uncl. Fungi	uncl. Fungi	uncl. Fungi	145
Bofpari2	A6_2	1343	a51195308acde0f347011eea0a0a0b8d	Fungi	uncl. Fungi	uncl. Fungi	uncl. Fungi	uncl. Fungi	uncl. Fungi	uncl. Fungi	94
Bofpari2	A6_1	1343	7e55be08d0e19370ef84d01533551eed	Fungi	Ascomycota	Dothideomycetes	Capnodiales	uncl. Capnodiales	uncl. Capnodiales	uncl. Capnodiales	87
Bofpari2	A6_2	1344	5b7a0399f552b00118d9af36929825dd	Fungi	uncl. Fungi	uncl. Fungi	uncl. Fungi	uncl. Fungi	uncl. Fungi	uncl. Fungi	113
Bofpari2	A6_1	1344	3b0ca91ca6e1c7c92445c1ccb4600137	Fungi	Ascomycota	Dothideomycetes	Capnodiales	Teratosphaeriaceae	Capnobotryella	uncl. Capnobotryella	45
Bofpari2	A6_1	1345	c3cdcd29ea0d003d7ff6d2cb72ed656e	Fungi	Ascomycota	Dothideomycetes	Capnodiales	Teratosphaeriaceae	Capnobotryella	uncl. Capnobotryella	55
Bofpari2	A6_1	1347	d6a00260df108c7bb5ce00ec9c0f8a68	Fungi	Ascomycota	Dothideomycetes	Capnodiales	Teratosphaeriaceae	Capnobotryella	uncl. Capnobotryella	74
Bofpari2	A6_3	1347	9719cb352fc1d877ad147e24e67d967f	Fungi	uncl. Fungi	uncl. Fungi	uncl. Fungi	uncl. Fungi	uncl. Fungi	uncl. Fungi	17
Bofpari2	A6_2	1347	9719cb352fc1d877ad147e24e67d967f	Fungi	uncl. Fungi	uncl. Fungi	uncl. Fungi	uncl. Fungi	uncl. Fungi	uncl. Fungi	13
Bofpari2	A6_1	1348	39771f07756d763844bd18c894d967b5	Fungi	Ascomycota	Dothideomycetes	Capnodiales	Teratosphaeriaceae	Capnobotryella	uncl. Capnobotryella	114
Bofpari2	A6_2	1349	39ca2eab7b1168ada19e5707f2af7f71	Fungi	uncl. Fungi	uncl. Fungi	uncl. Fungi	uncl. Fungi	uncl. Fungi	uncl. Fungi	247
Bofpari2	A6_1	1349	f0c20f0c3751cb0ea960baee36a88438	Fungi	Ascomycota	Dothideomycetes	Capnodiales	Teratosphaeriaceae	Capnobotryella	uncl. Capnobotryella	216
Bofpari2	A6_2	1351	0a79463c4b9ae4f65d59495aa352f565	Fungi	uncl. Fungi	uncl. Fungi	uncl. Fungi	uncl. Fungi	uncl. Fungi	uncl. Fungi	14
Bofpari2	A6_1	1352	afa63381513ba8ada197810c28cd62c3	Fungi	Ascomycota	Dothideomycetes	uncl. Dothideomycetes	uncl. Dothideomycetes	uncl. Dothideomycetes	uncl. Dothideomycetes	6
Bofpari2	A6_3	1353	94394a28c46d18a6e8da758d325a8adc	Fungi	uncl. Fungi	uncl. Fungi	uncl. Fungi	uncl. Fungi	uncl. Fungi	uncl. Fungi	930
Bofpari2	A6_1	1353	58de4e4fb647b19f230d2d62a2c8cd53	Fungi	Ascomycota	Dothideomycetes	Capnodiales	uncl. Capnodiales	uncl. Capnodiales	uncl. Capnodiales	2
Bofpari2	A6_2	1354	7a63387916a25d626b403a9072a5ccf7	Fungi	Ascomycota	uncl. Ascomycota	uncl. Ascomycota	uncl. Ascomycota	uncl. Ascomycota	uncl. Ascomycota	46
Bofpari2	A6_2	1355	0cddf64805b1b3ed716daca0454c0269	Fungi	Ascomycota	uncl. Ascomycota	uncl. Ascomycota	uncl. Ascomycota	uncl. Ascomycota	uncl. Ascomycota	292
[truncated: 12,134 more rows]
