# Supplementary material for: Fungi in the Chilean Altiplano: Analyses of Diversity and Yeasts with Applied Enzymatic Potential
Source: J Fungi (Basel). 2025 Jul 29;11(8):561. doi: 10.3390/jof11080561 (PMC12387783; doi:10.3390/jof11080561)
Supplement: Supplementary file 1 [file jof-11-00561-s001.zip › tables4.xlsx]

## Sheet: tables3
Table S4. Megablast results comparing the ITS1-5.8S- ITS2 sequence from yeast isolates to the ITS RefSeq Fungi database on NCBI.
Sample_ID	isolate_ID	reference_hit	%identity	hit _ength	reference-length	putative identification of solate
Nevpu2	T12-5	[Candida] friedrichii	100	548	548	[Candida] friedrichii
Nevpu4	T14-1	[Candida] friedrichii	100	548	548	[Candida] friedrichii
Nevpu2	T12-26	[Candida] saitoana	99.4	528	528	[Candida] sp.
Nevpu2	T12-16	[Candida] saitoana	99.4	528	528	[Candida] sp.
Cris2	CR2-32	[Cryptococcus] antarcticus var. circumpolaris	99.6	536	536	[Cryptococcus] antarcticus var. circumpolaris
Cris2	CR2-34	[Cryptococcus] antarcticus var. circumpolaris	99.6	536	536	[Cryptococcus] antarcticus var. circumpolaris
Cris2	CR2-39	[Cryptococcus] antarcticus var. circumpolaris	99.6	536	536	[Cryptococcus] antarcticus var. circumpolaris
Nevpu2	T12-14	[Cryptococcus] antarcticus var. circumpolaris	99.6	535	536	[Cryptococcus] antarcticus var. circumpolaris
Bofpari2	T6-1	[Cryptococcus] antarcticus var. circumpolaris	99.8	536	536	[Cryptococcus] antarcticus var. circumpolaris
Chung1	T1-16	[Cryptococcus] antarcticus var. circumpolaris	99.3	536	536	[Cryptococcus] sp.
Chung3	T3-2	[Cryptococcus] antarcticus var. circumpolaris	98.1	536	536	[Cryptococcus] sp.
Nevpu1	T11-11	Aureobasidium melanogenum	98.2	493	489	Aureobasidium sp.
Nevpu1	T11-2	Aureobasidium melanogenum	98.2	493	489	Aureobasidium sp.
Nevpu1	T11-6	Aureobasidium melanogenum	98.6	493	489	Aureobasidium sp.
Nevpu3	T13-5	Curvibasidium cygneicollum	98.5	520	519	Curvibasidium sp.
Nevpu2	T12-4	Cystobasidium laryngis	99.8	492	492	Cystobasidium laryngis
Chung4	T4-2	Cystobasidium slooffiae	99.6	497	497	Cystobasidium slooffiae
Chung4	T4-7	Cystobasidium slooffiae	99.6	497	497	Cystobasidium slooffiae
Chung3	T3-3	Cystofilobasidium capitatum	99.6	520	520	Cystofilobasidium capitatum
Nevpu2	T12-17	Cystofilobasidium capitatum	98.9	521	520	Cystofilobasidium sp.
Nevpu2	T12-19	Cystofilobasidium capitatum	99	520	520	Cystofilobasidium sp.
Nevpu2	T12-20	Cystofilobasidium capitatum	98.9	521	520	Cystofilobasidium sp.
Nevpu3	T13-11	Cystofilobasidium capitatum	98.9	521	520	Cystofilobasidium sp.
Nevpu3	T13-7	Cystofilobasidium capitatum	98.9	521	520	Cystofilobasidium sp.
Chung2	T2-4	Cystofilobasidium macerans	98	536	538	Cystofilobasidium sp.
Chung4	T4-12	Dothiora viticola	99.4	495	494	Dothiora sp.
Chung2	T2-9	Goffeauzyma gastrica	99.8	548	548	Goffeauzyma gastrica
Cris2	CR2-21	Holtermanniella festucosa	99.8	474	474	Holtermanniella festucosa
Cris2	CR2-28	Holtermanniella festucosa	99.8	474	474	Holtermanniella festucosa
Cris2	CR2-29	Holtermanniella festucosa	99.6	474	474	Holtermanniella festucosa
Cris2	CR2-33	Holtermanniella festucosa	99.8	474	474	Holtermanniella festucosa
Cris2	CR2-35	Holtermanniella festucosa	99.6	474	474	Holtermanniella festucosa
Cris3	CR3-4	Holtermanniella festucosa	99.8	474	474	Holtermanniella festucosa
Cris3	CR3-5	Holtermanniella festucosa	99.6	474	474	Holtermanniella festucosa
Cris2	CR2-24	Holtermanniella takashimae	99.2	474	474	Holtermanniella sp.
Cris2	CR2-27	Holtermanniella takashimae	99.2	474	474	Holtermanniella sp.
Cris3	CR3-1	Holtermanniella takashimae	99.2	474	474	Holtermanniella sp.
Cris3	CR3-6	Holtermanniella takashimae	99.2	474	474	Holtermanniella sp.
Chung3	T3-22	Holtermanniella takashimae	99.2	474	474	Holtermanniella sp.
Nevpu1	T11-14	Holtermanniella takashimae	99.2	474	474	Holtermanniella sp.
Nevpu2	T12-1	Holtermanniella takashimae	99.2	474	474	Holtermanniella sp.
Nevpu2	T12-11	Holtermanniella takashimae	99.2	474	474	Holtermanniella sp.
Nevpu2	T12-21	Holtermanniella takashimae	99	475	474	Holtermanniella sp.
Chung3	T2-6	Holtermanniella takashimae	99.2	474	474	Holtermanniella sp.
Bofpari2	T6-3	Holtermanniella takashimae	99.2	474	474	Holtermanniella sp.
Chung1	T1-2	Leucosporidium muscorum	99.4	520	520	Leucosporidium sp.
Cris3	CR3-16	Mrakia cryoconiti	97.5	553	577	Mrakia sp.
Cris3	CR3-20	Mrakia cryoconiti	97.5	553	577	Mrakia sp.
Nevpu1	T11-10	Mrakia cryoconiti	98.6	554	577	Mrakia sp.
Nevpu1	T11-15	Mrakia cryoconiti	98.6	554	577	Mrakia sp.
Cris2	CR2-8	Naganishia adeliensis	100	531	531	Naganishia adeliensis
Chung4	T4-11	Naganishia albidosimilis	100	531	531	Naganishia albidosimilis
Chung4	T4-24	Naganishia albidosimilis	99.8	531	531	Naganishia albidosimilis
Cris2	CR2-23	Naganishia bhutanensis	100	535	535	Naganishia bhutanensis
Cris2	CR2-26	Naganishia bhutanensis	100	535	535	Naganishia bhutanensis
Chung2	T2-15	Naganishia bhutanensis	100	535	535	Naganishia bhutanensis
Nevpu2	T12-12	Naganishia friedmannii	99.6	544	544	Naganishia friedmannii
Cris2	CR2-25	Naganishia friedmannii	98.9	544	544	Naganishia sp.
Cris3	CR3-17	Naganishia friedmannii	98.9	544	544	Naganishia sp.
Cris3	CR3-18	Naganishia friedmannii	98.9	544	544	Naganishia sp.
Cris3	CR3-19	Naganishia friedmannii	98.9	544	544	Naganishia sp.
Cris3	CR3-8	Naganishia friedmannii	98.9	544	544	Naganishia sp.
Bofpari2	T6-25	Naganishia albida	99.1	531	531	Naganishia sp.
Bofpari2	T6-7	Naganishia vaughanmartiniae	98.5	531	538	Naganishia sp.
Nevpu2	T12-13	Naganishia albida	99.3	531	531	Naganishia sp.
Chung2	T2-5	Naganishia randhawae	96.8	537	540	Naganishia sp.
Chung4	T4-3	Naganishia bhutanensis	99.3	535	535	Naganishia sp.
Chung4	T4-9	Naganishia bhutanensis	99.3	535	535	Naganishia sp.
Paya1	T7-1	Naganishia bhutanensis	96.6	526	535	Naganishia sp.
Cris2	CR2-22	Naganishia vaughanmartiniae	100	538	538	Naganishia vaughanmartiniae
Chung2	T2-21	Naganishia vaughanmartiniae	100	538	538	Naganishia vaughanmartiniae
Nevpu1	T11-13	Naganishia vaughanmartiniae	100	538	538	Naganishia vaughanmartiniae
Nevpu1	T11-8	Naganishia vaughanmartiniae	100	538	538	Naganishia vaughanmartiniae
Nevpu3	T13-4	Naganishia vaughanmartiniae	100	538	538	Naganishia vaughanmartiniae
Nevpu3	T13-6	Naganishia vaughanmartiniae	100	538	538	Naganishia vaughanmartiniae
Nevpu3	T13-9	Naganishia vaughanmartiniae	100	538	538	Naganishia vaughanmartiniae
Bofpari2	T6-2	Naganishia vaughanmartiniae	100	538	538	Naganishia vaughanmartiniae
Nevpu3	T13-14	Rhodosporidiobolus oreadorum	99.6	525	525	Rhodosporidiobolus oreadorum
Chung1	T1-3	Saitozyma paraflava	98.9	446	446	Saitozyma sp.
Nevpu1	T11-7	Sakaguchia dacryoidea	94.9	538	543	Sakaguchia sp.
Bofpari2	T6-18	Sporobolomyces salmonicolor	100	522	522	Sporobolomyces salmonicolor
Bofpari2	T6-19	Sporobolomyces salmonicolor	100	522	522	Sporobolomyces salmonicolor
Chung2	T2-23	Sporobolomyces salmonicolor	100	522	522	Sporobolomyces salmonicolor
Nevpu4	T14-27	Sporobolomyces salmonicolor	100	522	522	Sporobolomyces salmonicolor
Nevpu3	T13-12	Tausonia pamirica	88.5	515	530	Tausonia sp.
Chung3	T3-10	Vishniacozyma carnescens	98.9	358	428	unclassified Bulleribasidiaceae
Chung4	T4-13	Cystofilobasidium macerans	84.5	413	538	unclassified Cystofilobasidiaceae
Cris2	CR2-31	Vishniacozyma carnescens	99.5	427	428	Vishniacozyma carnescens
Cris3	CR3-2	Vishniacozyma carnescens	99.5	427	428	Vishniacozyma carnescens
Cris3	CR3-7	Vishniacozyma carnescens	99.5	427	428	Vishniacozyma carnescens
Chung2	T2-13	Vishniacozyma tephrensis	98.8	432	432	Vishniacozyma sp.
Cris2	CR2-30	Vishniacozyma tephrensis	100	432	432	Vishniacozyma tephrensis
Cris3	CR3-3	Vishniacozyma tephrensis	100	432	432	Vishniacozyma tephrensis
Cris3	CR3-12	Vishniacozyma tephrensis	99.5	432	432	Vishniacozyma tephrensis
Chung1	T1-4	Vishniacozyma victoriae	100	430	430	Vishniacozyma victoriae
Chung1	T1-6	Vishniacozyma victoriae	100	430	430	Vishniacozyma victoriae
Chung2	T2-10	Vishniacozyma victoriae	100	430	430	Vishniacozyma victoriae
Chung2	T2-2	Vishniacozyma victoriae	100	430	430	Vishniacozyma victoriae
Chung2	T2-3	Vishniacozyma victoriae	100	430	430	Vishniacozyma victoriae
Chung2	T2-7	Vishniacozyma victoriae	100	430	430	Vishniacozyma victoriae
