# Supplementary material for: Fungi in the Chilean Altiplano: Analyses of Diversity and Yeasts with Applied Enzymatic Potential
Source: J Fungi (Basel). 2025 Jul 29;11(8):561. doi: 10.3390/jof11080561 (PMC12387783; doi:10.3390/jof11080561)
Supplement: Supplementary file 1 [file jof-11-00561-s001.zip › tables5.xlsx]

## Sheet: tables5
Table S5. Growth temperatures of yeasts
Isolate	range (ºC)	optimal (ºC)
[Candida] friedrichii T12-5	4-15	22
[Candida] sp. T12-16	10-26	22-26
[Candida] sp. T12-26	15-26	26
[Cryptococcus] antarcticus var. circumpolaris CR2-34	10-26	22
[Cryptococcus] antarcticus var. circumpolaris T6-1	10-26	26
[Cryptococcus] sp. T1-16	10-22	22
Aureobasidium sp. T11-11	10-26	22
Curvibasidium sp. T13-5	4-10	4
Cystobasidium laryngis T12-4	10-26	22
Cystobasidium slooffiae T4-2	4-22	4
Cystofilobasidium capitatum T3-3	10	10
Cystofilobasidium sp. T13-11	22-26	22
Cystofilobasidium sp. T2-4	22-26	26
Dothiora sp. T4-12	4-26	22
Goffeauzyma gastrica T2-9	4-22	26
Holtermanniella festucosa CR2-28	4-22	4
Holtermanniella festucosa CR3-5	10-15	10
Holtermanniella sp. T3-22	4-22	10
Leucosporidium sp. T1-2	4-22	4
Mrakia sp. CR3-20	4-26	10
Mrakia sp. T11-15	22-26	22
Naganishia adeliensis CR2-8	15	15
Naganishia albidosimilis T4-11	10	10
Naganishia albidosimilis T4-24	4-26	10
Naganishia bhutanensis CR2-23	10-22	22
Naganishia bhutanensis T2-15	10-26	10
Naganishia friedmannii T12-12	26	26
Naganishia sp. CR3-19	4-26	10-22
Naganishia sp. T12-13	22-26	26
Naganishia sp. T2-5	22-26	26
Naganishia sp. T4-3	26	26
Naganishia sp. T6-25	4-22	10
Naganishia sp. T6-7	10-15	22
Naganishia vaughanmartiniae CR2-22	22-26	22
Naganishia vaughanmartiniae T13-4	4-26	26
Naganishia vaughanmartiniae T2-21	10-15	15
Rhodosporidiobolus oreadorum T13-14	4-26	26
Saitozyma sp. T1-3	10-26	10
Sakaguchia sp. T11-7	4-26	10
Sporobolomyces salmonicolor T14-27	10-26	10
Sporobolomyces salmonicolor T2-23	10	10
Sporobolomyces salmonicolor T6-18	4-22	15
Sporobolomyces salmonicolor T6-19	10	15
Tausonia sp. T13-12	10-26	10
unclassified Bulleribasidiaceae T3-10	4-22	15
Vishniacozyma carnescens CR3-2	22	22
Vishniacozyma sp. T2-13	4-10	10
Vishniacozyma tephrensis CR3-12	4-22	10
Vishniacozyma tephrensis CR3-3	4-22	4
Vishniacozyma victoriae T2-3	4-22	4
